# Supplementary material for: Genomic Insights into Pig Domestication and Adaptation: An Integrated Approach Using Genome-Wide Selection Analysis and Multiple Public Datasets
Source: Animals (Basel). 2024 Nov 4;14(21):3159. doi: 10.3390/ani14213159 (PMC11545170; doi:10.3390/ani14213159)
Supplement: Supplementary file 1 [file animals-14-03159-s001.zip]

Archive with 8 entries (8 files):
- Table S1 Detailed information of pig populations.xlsx
- Table S2 Sample grouping information of genome-wide selection signal analysis.xlsx
- Table S3 Enrichment results of KEGG pathways and GO terms for candidate genes associated with high-altitude adaptability.xlsx
- Table S4 Enrichment results of KEGG pathways and GO terms for candidate genes associated with habitat temperature adaptability.xlsx
- Table S5 Enrichment results of KEGG pathways and GO terms for candidate genes associated with domestication from wild boars to indigenous pigs.xlsx
- Table S6 Enrichment results of KEGG pathways and GO terms for candidate genes associated with artificial selection from indigenous pigs to commercial pigs.xlsx
- Table S7 Comparison of observed heterozygosity between genome-wide genotypes and MHC II haplotypes in all populations.xlsx
- Table S8 Comparison of mean FST between genome-wide genotypes and MHC II haplotypes in all populations.xlsx
