# Supplementary material for: Genomic Insights into Pig Domestication and Adaptation: An Integrated Approach Using Genome-Wide Selection Analysis and Multiple Public Datasets
Source: Animals (Basel). 2024 Nov 4;14(21):3159. doi: 10.3390/ani14213159 (PMC11545170; doi:10.3390/ani14213159)
Supplement: Supplementary file 1 [file animals-14-03159-s001.zip › Table S1 Detailed information of pig populations.xlsx]

## Sheet: Table S1
Table S1 Detailed information of pig populations
Abbriviation	Full name	Sampling area	Categories	Number of individuals	Data repository	Data sources	References link
ARWB	Russia_WildBoar	Russia	Asian_Wild	24	Dryad	doi:10.5061/dryad.30tk6	https://www.ncbi.nlm.nih.gov/pmc/articles/PMC5609043/
CNWB	China_WildBoar	China	Asian_Wild	29	Dryad	doi:10.5061/dryad.30tk6	https://www.ncbi.nlm.nih.gov/pmc/articles/PMC5609043/
KPWB	Korea_WildBoar	Korea	Asian_Wild	5	Dryad	doi:10.5061/dryad.30tk6	https://www.ncbi.nlm.nih.gov/pmc/articles/PMC5609043/
THWB	Thailand_Mae_Sariang_WildBoar	Thailand	Asian_Wild	5	Dryad	doi:10.5061/dryad.30tk6	https://www.ncbi.nlm.nih.gov/pmc/articles/PMC5609043/
CNBM	China_Bamei	China	Asian_Domestic	16	Dryad	doi:10.5061/dryad.30tk6	https://www.ncbi.nlm.nih.gov/pmc/articles/PMC5609043/
CNBX	China_Bamaxiang	China	Asian_Domestic	16	Dryad	doi:10.5061/dryad.30tk6	https://www.ncbi.nlm.nih.gov/pmc/articles/PMC5609043/
CNCJ	China_Congjiangxiang	China	Asian_Domestic	16	Dryad	doi:10.5061/dryad.30tk6	https://www.ncbi.nlm.nih.gov/pmc/articles/PMC5609043/
CNDH	China_Guangdongdahuabai	China	Asian_Domestic	16	Dryad	doi:10.5061/dryad.30tk6	https://www.ncbi.nlm.nih.gov/pmc/articles/PMC5609043/
CNDN	China_Diannanxiaoer	China	Asian_Domestic	13	Dryad	doi:10.5061/dryad.30tk6	https://www.ncbi.nlm.nih.gov/pmc/articles/PMC5609043/
CNDQ	China_DiqingZang	China	Asian_Domestic	19	Dryad	doi:10.5061/dryad.30tk6	https://www.ncbi.nlm.nih.gov/pmc/articles/PMC5609043/
CNDS	China_Dongshan	China	Asian_Domestic	15	Dryad	doi:10.5061/dryad.30tk6	https://www.ncbi.nlm.nih.gov/pmc/articles/PMC5609043/
CNEH	China_Erhualian	China	Asian_Domestic	20	Dryad	doi:10.5061/dryad.30tk6	https://www.ncbi.nlm.nih.gov/pmc/articles/PMC5609043/
CNGS	China_GansuZang	China	Asian_Domestic	20	Dryad	doi:10.5061/dryad.30tk6	https://www.ncbi.nlm.nih.gov/pmc/articles/PMC5609043/
CNGU	China_Guanling	China	Asian_Domestic	18	Dryad	doi:10.5061/dryad.30tk6	https://www.ncbi.nlm.nih.gov/pmc/articles/PMC5609043/
CNGX	China_Ganxiliangtouwu	China	Asian_Domestic	13	Dryad	doi:10.5061/dryad.30tk6	https://www.ncbi.nlm.nih.gov/pmc/articles/PMC5609043/
CNHT	China_Hetaodaer	China	Asian_Domestic	16	Dryad	doi:10.5061/dryad.30tk6	https://www.ncbi.nlm.nih.gov/pmc/articles/PMC5609043/
CNJH	China_Jinhua	China	Asian_Domestic	20	Dryad	doi:10.5061/dryad.30tk6	https://www.ncbi.nlm.nih.gov/pmc/articles/PMC5609043/
CNJQ	China_Jiangquhai	China	Asian_Domestic	11	Dryad	doi:10.5061/dryad.30tk6	https://www.ncbi.nlm.nih.gov/pmc/articles/PMC5609043/
CNKL	China_Kele	China	Asian_Domestic	10	Dryad	doi:10.5061/dryad.30tk6	https://www.ncbi.nlm.nih.gov/pmc/articles/PMC5609043/
CNLA	China_Leanhua	China	Asian_Domestic	17	Dryad	doi:10.5061/dryad.30tk6	https://www.ncbi.nlm.nih.gov/pmc/articles/PMC5609043/
CNLC	China_Lichahei	China	Asian_Domestic	14	Dryad	doi:10.5061/dryad.30tk6	https://www.ncbi.nlm.nih.gov/pmc/articles/PMC5609043/
CNLH	China_Laiwuhei	China	Asian_Domestic	18	Dryad	doi:10.5061/dryad.30tk6	https://www.ncbi.nlm.nih.gov/pmc/articles/PMC5609043/
CNLP	China_Leping_Spotted	China	Asian_Domestic	20	Dryad	doi:10.5061/dryad.30tk6	https://www.ncbi.nlm.nih.gov/pmc/articles/PMC5609043/
CNLT	China_Lantang	China	Asian_Domestic	20	Dryad	doi:10.5061/dryad.30tk6	https://www.ncbi.nlm.nih.gov/pmc/articles/PMC5609043/
CNLU	China_Luchuan	China	Asian_Domestic	18	Dryad	doi:10.5061/dryad.30tk6	https://www.ncbi.nlm.nih.gov/pmc/articles/PMC5609043/
CNLZ	China_LitangZang	China	Asian_Domestic	16	Dryad	doi:10.5061/dryad.30tk6	https://www.ncbi.nlm.nih.gov/pmc/articles/PMC5609043/
CNMG	China_Mingguangxiaoer	China	Asian_Domestic	16	Dryad	doi:10.5061/dryad.30tk6	https://www.ncbi.nlm.nih.gov/pmc/articles/PMC5609043/
CNML	China_MilinZang	China	Asian_Domestic	16	Dryad	doi:10.5061/dryad.30tk6	https://www.ncbi.nlm.nih.gov/pmc/articles/PMC5609043/
CNMS	China_Meishan	China	Asian_Domestic	20	Dryad	doi:10.5061/dryad.30tk6	https://www.ncbi.nlm.nih.gov/pmc/articles/PMC5609043/
CNMZ	China_Minzhu	China	Asian_Domestic	20	Dryad	doi:10.5061/dryad.30tk6	https://www.ncbi.nlm.nih.gov/pmc/articles/PMC5609043/
CNNJ	China_Neijiang	China	Asian_Domestic	16	Dryad	doi:10.5061/dryad.30tk6	https://www.ncbi.nlm.nih.gov/pmc/articles/PMC5609043/
CNRC	China_Rongchang	China	Asian_Domestic	20	Dryad	doi:10.5061/dryad.30tk6	https://www.ncbi.nlm.nih.gov/pmc/articles/PMC5609043/
CNSZ	China_Shaziling	China	Asian_Domestic	11	Dryad	doi:10.5061/dryad.30tk6	https://www.ncbi.nlm.nih.gov/pmc/articles/PMC5609043/
CNTC	China_Tongcheng	China	Asian_Domestic	16	Dryad	doi:10.5061/dryad.30tk6	https://www.ncbi.nlm.nih.gov/pmc/articles/PMC5609043/
CNWN	China_Wannan_Spotted	China	Asian_Domestic	18	Dryad	doi:10.5061/dryad.30tk6	https://www.ncbi.nlm.nih.gov/pmc/articles/PMC5609043/
CNWZ	China_Wuzhishan	China	Asian_Domestic	16	Dryad	doi:10.5061/dryad.30tk6	https://www.ncbi.nlm.nih.gov/pmc/articles/PMC5609043/
CNXI	China_Xiang	China	Asian_Domestic	13	Dryad	doi:10.5061/dryad.30tk6	https://www.ncbi.nlm.nih.gov/pmc/articles/PMC5609043/
CNXZ	China_GongbujiangdaZang	China	Asian_Domestic	20	Dryad	doi:10.5061/dryad.30tk6	https://www.ncbi.nlm.nih.gov/pmc/articles/PMC5609043/
CNZA	China_Zang	China	Asian_Domestic	19	Dryad	doi:10.5061/dryad.30tk6	https://www.ncbi.nlm.nih.gov/pmc/articles/PMC5609043/
KPKO	Korea_Local	Korea	Asian_Domestic	9	Dryad	doi:10.5061/dryad.30tk6	https://www.ncbi.nlm.nih.gov/pmc/articles/PMC5609043/
THCD	Thailand_ChiangDao_ChiangMai	Thailand	Asian_Domestic	7	Dryad	doi:10.5061/dryad.30tk6	https://www.ncbi.nlm.nih.gov/pmc/articles/PMC5609043/
THJT	Thailand_JhomThong_ChiangMai	Thailand	Asian_Domestic	6	Dryad	doi:10.5061/dryad.30tk6	https://www.ncbi.nlm.nih.gov/pmc/articles/PMC5609043/
THOK	Thailand_Om_Koi_ChiangMai	Thailand	Asian_Domestic	6	Dryad	doi:10.5061/dryad.30tk6	https://www.ncbi.nlm.nih.gov/pmc/articles/PMC5609043/
AUWB	Austria	Austria	European_Wild	2	Dryad	doi:10.5061/dryad.8bf48	https://www.ncbi.nlm.nih.gov/pmc/articles/PMC4675874/
BUWB	Bulgaria	Bulgaria	European_Wild	5	Dryad	doi:10.5061/dryad.8bf48	https://www.ncbi.nlm.nih.gov/pmc/articles/PMC4675874/
CRWB	Croatia_WildBoar	Croatia	European_Wild	32	Dryad	doi:10.5061/dryad.30tk6, doi:10.5061/dryad.8bf48	https://www.ncbi.nlm.nih.gov/pmc/articles/PMC5609043/, https://www.ncbi.nlm.nih.gov/pmc/articles/PMC4675874/
ERWB	Russia_Wildboar_West	Russia	European_Wild	21	Dryad	doi:10.5061/dryad.30tk6, doi:10.5061/dryad.8bf48	https://www.ncbi.nlm.nih.gov/pmc/articles/PMC5609043/, https://www.ncbi.nlm.nih.gov/pmc/articles/PMC4675874/
FIWB	Finland_WildBoar	Finland	European_Wild	10	Dryad	doi:10.5061/dryad.30tk6, doi:10.5061/dryad.8bf48	https://www.ncbi.nlm.nih.gov/pmc/articles/PMC5609043/, https://www.ncbi.nlm.nih.gov/pmc/articles/PMC4675874/
FRWB	France	France	European_Wild	28	Dryad	doi:10.5061/dryad.8bf48	https://www.ncbi.nlm.nih.gov/pmc/articles/PMC4675874/
GEWB	Germany	Germany	European_Wild	28	Dryad	doi:10.5061/dryad.8bf48	https://www.ncbi.nlm.nih.gov/pmc/articles/PMC4675874/
GRWB	Greece_Samos_WildBoar	Greece	European_Wild	16	Dryad	doi:10.5061/dryad.30tk6, doi:10.5061/dryad.8bf48	https://www.ncbi.nlm.nih.gov/pmc/articles/PMC5609043/, https://www.ncbi.nlm.nih.gov/pmc/articles/PMC4675874/
HUWB	Hungary	Hungary	European_Wild	1	Dryad	doi:10.5061/dryad.8bf48	https://www.ncbi.nlm.nih.gov/pmc/articles/PMC4675874/
IBWB	Iberian_WildBoar	Portugal, Spain	European_Wild	18	Dryad	doi:10.5061/dryad.30tk6	https://www.ncbi.nlm.nih.gov/pmc/articles/PMC5609043/
ITWB	Italy_WildBoar	Italy	European_Wild	34	Dryad	doi:10.5061/dryad.30tk6, doi:10.5061/dryad.8bf48	https://www.ncbi.nlm.nih.gov/pmc/articles/PMC5609043/, https://www.ncbi.nlm.nih.gov/pmc/articles/PMC4675874/
LUWB	Luxembourg	Luxembourg	European_Wild	4	Dryad	doi:10.5061/dryad.8bf48	https://www.ncbi.nlm.nih.gov/pmc/articles/PMC4675874/
NEWB	NW_European_WildBoar	Netherlands	European_Wild	20	Dryad	doi:10.5061/dryad.30tk6	https://www.ncbi.nlm.nih.gov/pmc/articles/PMC5609043/
PLWB	Poland_WildBoar	Poland	European_Wild	17	Dryad	doi:10.5061/dryad.30tk6, doi:10.5061/dryad.8bf48	https://www.ncbi.nlm.nih.gov/pmc/articles/PMC5609043/, https://www.ncbi.nlm.nih.gov/pmc/articles/PMC4675874/
POWB	Portugal	Portugal	European_Wild	11	Dryad	doi:10.5061/dryad.8bf48	https://www.ncbi.nlm.nih.gov/pmc/articles/PMC4675874/
SAWB	Italy_Sardinia_WildBoar	Italy	European_Wild	119	Dryad	doi:10.5061/dryad.30tk6, doi:10.5061/dryad.8bf48	https://www.ncbi.nlm.nih.gov/pmc/articles/PMC5609043/, https://www.ncbi.nlm.nih.gov/pmc/articles/PMC4675874/
SBWB	South_Balkan_WildBoar	Greece	European_Wild	20	Dryad	doi:10.5061/dryad.30tk6	https://www.ncbi.nlm.nih.gov/pmc/articles/PMC5609043/
SEWB	Serbia	Serbia	European_Wild	4	Dryad	doi:10.5061/dryad.8bf48	https://www.ncbi.nlm.nih.gov/pmc/articles/PMC4675874/
SLWB	Slovenia	Slovenia	European_Wild	20	Dryad	doi:10.5061/dryad.8bf48	https://www.ncbi.nlm.nih.gov/pmc/articles/PMC4675874/
SPWB	Spain	Spain	European_Wild	7	Dryad	doi:10.5061/dryad.8bf48	https://www.ncbi.nlm.nih.gov/pmc/articles/PMC4675874/
SWWB	Sweden	Sweden	European_Wild	2	Dryad	doi:10.5061/dryad.8bf48	https://www.ncbi.nlm.nih.gov/pmc/articles/PMC4675874/
TSWB	The Netherlands	The Netherlands	European_Wild	29	Dryad	doi:10.5061/dryad.8bf48	https://www.ncbi.nlm.nih.gov/pmc/articles/PMC4675874/
BYPS	Belorussian_Pork_Swine	Belorussian	European_Domestic	16	Dryad	doi:10.5061/dryad.30tk6	https://www.ncbi.nlm.nih.gov/pmc/articles/PMC5609043/
DEAS	Germany_Angler_Sattleschwein	Germany	European_Domestic	10	Dryad	doi:10.5061/dryad.30tk6	https://www.ncbi.nlm.nih.gov/pmc/articles/PMC5609043/
DEBB	Germany_Bunte_Bentheimer	Germany	European_Domestic	12	Dryad	doi:10.5061/dryad.30tk6	https://www.ncbi.nlm.nih.gov/pmc/articles/PMC5609043/
ESCM	Spain_Chato_Murciano	Spain	European_Domestic	20	Dryad	doi:10.5061/dryad.30tk6	https://www.ncbi.nlm.nih.gov/pmc/articles/PMC5609043/
ESIB	Spain_Iberian	Spain	European_Domestic	20	Dryad	doi:10.5061/dryad.30tk6	https://www.ncbi.nlm.nih.gov/pmc/articles/PMC5609043/
ESMJ	Spain_Manchado_de_Jabugo	Spain	European_Domestic	7	Dryad	doi:10.5061/dryad.30tk6	https://www.ncbi.nlm.nih.gov/pmc/articles/PMC5609043/
HUMA	Hungary_Mangalica	Hungary	European_Domestic	20	Dryad	doi:10.5061/dryad.30tk6	https://www.ncbi.nlm.nih.gov/pmc/articles/PMC5609043/
ITCA	Italy_Calabrese	Italy	European_Domestic	25	Dryad	doi:10.5061/dryad.30tk6, doi:10.5061/dryad.8bf48	https://www.ncbi.nlm.nih.gov/pmc/articles/PMC5609043/, https://www.ncbi.nlm.nih.gov/pmc/articles/PMC4675874/
ITCS	Italy_Cinta_Senese	Italy	European_Domestic	23	Dryad	doi:10.5061/dryad.30tk6, doi:10.5061/dryad.8bf48	https://www.ncbi.nlm.nih.gov/pmc/articles/PMC5609043/, https://www.ncbi.nlm.nih.gov/pmc/articles/PMC4675874/
ITCT	Italy_Casertana	Italy	European_Domestic	25	Dryad	doi:10.5061/dryad.30tk6, doi:10.5061/dryad.8bf48	https://www.ncbi.nlm.nih.gov/pmc/articles/PMC5609043/, https://www.ncbi.nlm.nih.gov/pmc/articles/PMC4675874/
ITMR	Italy_Mora_Romagnola	Italy	European_Domestic	17	Dryad	doi:10.5061/dryad.30tk6, doi:10.5061/dryad.8bf48	https://www.ncbi.nlm.nih.gov/pmc/articles/PMC5609043/, https://www.ncbi.nlm.nih.gov/pmc/articles/PMC4675874/
ITNS	Italy_Nera_Siciliana	Italy	European_Domestic	25	Dryad	doi:10.5061/dryad.30tk6, doi:10.5061/dryad.8bf48	https://www.ncbi.nlm.nih.gov/pmc/articles/PMC5609043/, https://www.ncbi.nlm.nih.gov/pmc/articles/PMC4675874/
PLPS	Poland_Pulawska_Spot	Poland	European_Domestic	15	Dryad	doi:10.5061/dryad.30tk6	https://www.ncbi.nlm.nih.gov/pmc/articles/PMC5609043/
PTBI	Portugal_Bisaro	Portugal	European_Domestic	15	Dryad	doi:10.5061/dryad.30tk6	https://www.ncbi.nlm.nih.gov/pmc/articles/PMC5609043/
RUBR	Russia_Breitov	Russia	European_Domestic	18	Dryad	doi:10.5061/dryad.30tk6	https://www.ncbi.nlm.nih.gov/pmc/articles/PMC5609043/
RULV	Russia_Livni	Russia	European_Domestic	16	Dryad	doi:10.5061/dryad.30tk6	https://www.ncbi.nlm.nih.gov/pmc/articles/PMC5609043/
RUMR	Russia_Murom	Russia	European_Domestic	12	Dryad	doi:10.5061/dryad.30tk6	https://www.ncbi.nlm.nih.gov/pmc/articles/PMC5609043/
RUMS	Russia_Minisibs	Russia	European_Domestic	14	Dryad	doi:10.5061/dryad.30tk6	https://www.ncbi.nlm.nih.gov/pmc/articles/PMC5609043/
RUUZ	Russia_Urzhum	Russia	European_Domestic	9	Dryad	doi:10.5061/dryad.30tk6	https://www.ncbi.nlm.nih.gov/pmc/articles/PMC5609043/
SARD	Sardinian free-ranging	Sardinia	European_Domestic	8	Dryad	doi:10.5061/dryad.8bf48	https://www.ncbi.nlm.nih.gov/pmc/articles/PMC4675874/
SELI	Sweden_Linderoth	Sweden	European_Domestic	15	Dryad	doi:10.5061/dryad.30tk6	https://www.ncbi.nlm.nih.gov/pmc/articles/PMC5609043/
TRPR	Czech_Prestice	TjechRepublic	European_Domestic	15	Dryad	doi:10.5061/dryad.30tk6	https://www.ncbi.nlm.nih.gov/pmc/articles/PMC5609043/
UAMI	Ukraine_Mirgorod_Swine	Ukraine	European_Domestic	13	Dryad	doi:10.5061/dryad.30tk6	https://www.ncbi.nlm.nih.gov/pmc/articles/PMC5609043/
UAPL	Ukraine_Poltava_Swine	Ukraine	European_Domestic	13	Dryad	doi:10.5061/dryad.30tk6	https://www.ncbi.nlm.nih.gov/pmc/articles/PMC5609043/
UAPS	Ukrainian_Pork_Swine	Ukraine	European_Domestic	12	Dryad	doi:10.5061/dryad.30tk6	https://www.ncbi.nlm.nih.gov/pmc/articles/PMC5609043/
UARW	Ukraine_Red_White_Belted	Ukraine	European_Domestic	19	Dryad	doi:10.5061/dryad.30tk6	https://www.ncbi.nlm.nih.gov/pmc/articles/PMC5609043/
UASS	Ukrainian_Spotted_Steppe	Ukraine	European_Domestic	7	Dryad	doi:10.5061/dryad.30tk6	https://www.ncbi.nlm.nih.gov/pmc/articles/PMC5609043/
UAWS	Ukrainian_White_Steppe	Ukraine	European_Domestic	18	Dryad	doi:10.5061/dryad.30tk6	https://www.ncbi.nlm.nih.gov/pmc/articles/PMC5609043/
UKBL	UK_British_Lop	UK	European_Domestic	10	Dryad	doi:10.5061/dryad.30tk6	https://www.ncbi.nlm.nih.gov/pmc/articles/PMC5609043/
UKBS	UK_British_Saddleback	UK	European_Domestic	20	Dryad	doi:10.5061/dryad.30tk6	https://www.ncbi.nlm.nih.gov/pmc/articles/PMC5609043/
UKGO	UK_Gloucester_Old_Spot	UK	European_Domestic	20	Dryad	doi:10.5061/dryad.30tk6	https://www.ncbi.nlm.nih.gov/pmc/articles/PMC5609043/
UKLB	UK_Large_Black	UK	European_Domestic	20	Dryad	doi:10.5061/dryad.30tk6	https://www.ncbi.nlm.nih.gov/pmc/articles/PMC5609043/
UKLE	UK_Leicoma	UK	European_Domestic	11	Dryad	doi:10.5061/dryad.30tk6	https://www.ncbi.nlm.nih.gov/pmc/articles/PMC5609043/
UKTA	UK_Tamworth	UK	European_Domestic	20	Dryad	doi:10.5061/dryad.30tk6	https://www.ncbi.nlm.nih.gov/pmc/articles/PMC5609043/
UKWE	UK_Welsh	UK	European_Domestic	20	Dryad	doi:10.5061/dryad.30tk6	https://www.ncbi.nlm.nih.gov/pmc/articles/PMC5609043/
ARFP	Argentina_FeralPig	Argentina	American_Feral	6	Dryad	doi:10.5061/dryad.30tk6	https://www.ncbi.nlm.nih.gov/pmc/articles/PMC5609043/
USFP	USA_FeralPig	USA	American_Feral	20	Dryad	doi:10.5061/dryad.30tk6	https://www.ncbi.nlm.nih.gov/pmc/articles/PMC5609043/
ARCR	Argentina_Creole_Argentinian_MS	Argentina	American_Domestic	9	Dryad	doi:10.5061/dryad.30tk6	https://www.ncbi.nlm.nih.gov/pmc/articles/PMC5609043/
ARFO	Argentina_SemiFeral_Argentinian_FO	Argentina	American_Domestic	10	Dryad	doi:10.5061/dryad.30tk6	https://www.ncbi.nlm.nih.gov/pmc/articles/PMC5609043/
BRMO	Brazil_Moura	Brazil	American_Domestic	9	Dryad	doi:10.5061/dryad.30tk6	https://www.ncbi.nlm.nih.gov/pmc/articles/PMC5609043/
BRMT	Brazil_Monteiro	Brazil	American_Domestic	10	Dryad	doi:10.5061/dryad.30tk6	https://www.ncbi.nlm.nih.gov/pmc/articles/PMC5609043/
BRPU	Brazil_Piau	Brazil	American_Domestic	9	Dryad	doi:10.5061/dryad.30tk6	https://www.ncbi.nlm.nih.gov/pmc/articles/PMC5609043/
CRCR	CostaRica_Creole	CostaRica	American_Domestic	12	Dryad	doi:10.5061/dryad.30tk6	https://www.ncbi.nlm.nih.gov/pmc/articles/PMC5609043/
CUCR	Cuba_Creole	Cuba	American_Domestic	12	Dryad	doi:10.5061/dryad.30tk6	https://www.ncbi.nlm.nih.gov/pmc/articles/PMC5609043/
CUEA	Cuba_CubaEastPig	Cuba	American_Domestic	5	Dryad	doi:10.5061/dryad.30tk6	https://www.ncbi.nlm.nih.gov/pmc/articles/PMC5609043/
GTCR	Guatemala_Creole_Guatemala	Guatemala	American_Domestic	14	Dryad	doi:10.5061/dryad.30tk6	https://www.ncbi.nlm.nih.gov/pmc/articles/PMC5609043/
MXCU	Mexico_Cuino	Mexico	American_Domestic	6	Dryad	doi:10.5061/dryad.30tk6	https://www.ncbi.nlm.nih.gov/pmc/articles/PMC5609043/
MXHL	Mexico_Pelon_hairless	Mexico	American_Domestic	10	Dryad	doi:10.5061/dryad.30tk6	https://www.ncbi.nlm.nih.gov/pmc/articles/PMC5609043/
PECR	Peru_Creole_Peru	Peru	American_Domestic	16	Dryad	doi:10.5061/dryad.30tk6	https://www.ncbi.nlm.nih.gov/pmc/articles/PMC5609043/
USGI	USA_Guinea_hog	USA	American_Domestic	20	Dryad	doi:10.5061/dryad.30tk6	https://www.ncbi.nlm.nih.gov/pmc/articles/PMC5609043/
USMU	USA_Mulefoot	USA	American_Domestic	20	Dryad	doi:10.5061/dryad.30tk6	https://www.ncbi.nlm.nih.gov/pmc/articles/PMC5609043/
USOS	USA_Ossabaw	USA	American_Domestic	6	Dryad	doi:10.5061/dryad.30tk6	https://www.ncbi.nlm.nih.gov/pmc/articles/PMC5609043/
USSP	USA_Spot	USA	American_Domestic	9	Dryad	doi:10.5061/dryad.30tk6	https://www.ncbi.nlm.nih.gov/pmc/articles/PMC5609043/
USYU	USA_YucatanMinipig	USA	American_Domestic	10	Dryad	doi:10.5061/dryad.30tk6	https://www.ncbi.nlm.nih.gov/pmc/articles/PMC5609043/
TNWB	Tunisia_WildBoar	Tunisia	African_Feral	7	Dryad	doi:10.5061/dryad.30tk6	https://www.ncbi.nlm.nih.gov/pmc/articles/PMC5609043/
KEDP	Kenya	Kenya	African_Domestic	9	Dryad	doi:10.5061/dryad.30tk6	https://www.ncbi.nlm.nih.gov/pmc/articles/PMC5609043/
AUFP	Australian_FeralPig	Australia	Oceania_Feral	10	Dryad	doi:10.5061/dryad.30tk6	https://www.ncbi.nlm.nih.gov/pmc/articles/PMC5609043/
BERK	Berkshire	UK, USA	Commercial	50	Dryad	doi:10.5061/dryad.8bf48	https://www.ncbi.nlm.nih.gov/pmc/articles/PMC4675874/
DUR	Duroc	Denmark, USA, Netherlands, China	Commercial	89	Dryad	doi:10.5061/dryad.30tk6, doi:10.5061/dryad.8bf48	https://www.ncbi.nlm.nih.gov/pmc/articles/PMC5609043/, https://www.ncbi.nlm.nih.gov/pmc/articles/PMC4675874/
HAMP	Hampshire	UK, USA	Commercial	40	Dryad	doi:10.5061/dryad.30tk6	https://www.ncbi.nlm.nih.gov/pmc/articles/PMC5609043/
LDR	Landrace	Denmark, Norway, Finland, China, USA, Spain, Netherlands	Commercial	130	Dryad	doi:10.5061/dryad.30tk6	https://www.ncbi.nlm.nih.gov/pmc/articles/PMC5609043/
LW	LargeWhite	Denmark, China, USA, Netherlands, UK	Commercial	105	Dryad	doi:10.5061/dryad.30tk6, doi:10.5061/dryad.8bf48	https://www.ncbi.nlm.nih.gov/pmc/articles/PMC5609043/, https://www.ncbi.nlm.nih.gov/pmc/articles/PMC4675874/
PIT	Pietrain	USA, Netherlands, Germany,	Commercial	68	Dryad	doi:10.5061/dryad.30tk6, doi:10.5061/dryad.8bf48	https://www.ncbi.nlm.nih.gov/pmc/articles/PMC5609043/, https://www.ncbi.nlm.nih.gov/pmc/articles/PMC4675874/
YORK	Yorkshire	-	Commercial	10	Dryad	doi:10.5061/dryad.8bf48	https://www.ncbi.nlm.nih.gov/pmc/articles/PMC4675874/
