# Supplementary material for: Genomic Insights into Pig Domestication and Adaptation: An Integrated Approach Using Genome-Wide Selection Analysis and Multiple Public Datasets
Source: Animals (Basel). 2024 Nov 4;14(21):3159. doi: 10.3390/ani14213159 (PMC11545170; doi:10.3390/ani14213159)
Supplement: Supplementary file 1 [file animals-14-03159-s001.zip › Table S2 Sample grouping information of genome-wide selection signal analysis.xlsx]

## Sheet: Table S2
Table S2 Sample grouping information of genome-wide selection signal analysis
Traits	Group	Populations	Full name	Number of individuals
High-altitude adaptability	High altitude (altitude > 2800m)	CNDQ	China_DiqingZang	Asian_Domestic
		CNLZ	China_LitangZang	Asian_Domestic
		CNML	China_MilinZang	Asian_Domestic
		CNXZ	China_GongbujiangdaZang	Asian_Domestic
		CNZA	China_Zang	Asian_Domestic
	Low altitude (altitude < 300m)	CNDH	China_Guangdongdahuabai	Asian_Domestic
		CNGX	China_Ganxiliangtouwu	Asian_Domestic
		CNJQ	China_Jiangquhai	Asian_Domestic
		CNLC	China_Lichahei	Asian_Domestic
		CNLP	China_Leping_Spotted	Asian_Domestic
		CNMS	China_Meishan	Asian_Domestic
		CNMZ	China_Minzhu	Asian_Domestic
		CNTC	China_Tongcheng	Asian_Domestic
Habitat temperature adaptability	High temperature (South China)	CNBX	China_Bamaxiang	Asian_Domestic
		CNCJ	China_Congjiangxiang	Asian_Domestic
		CNDH	China_Guangdongdahuabai	Asian_Domestic
		CNDS	China_Dongshan	Asian_Domestic
		CNGX	China_Ganxiliangtouwu	Asian_Domestic
		CNLA	China_Leanhua	Asian_Domestic
		CNLP	China_Leping_Spotted	Asian_Domestic
		CNLT	China_Lantang	Asian_Domestic
		CNLU	China_Luchuan	Asian_Domestic
		CNNJ	China_Neijiang	Asian_Domestic
		CNRC	China_Rongchang	Asian_Domestic
		CNSZ	China_Shaziling	Asian_Domestic
		CNWZ	China_Wuzhishan	Asian_Domestic
		CNXI	China_Xiang	Asian_Domestic
	Low temperature (North China)	CNBM	China_Bamei	Asian_Domestic
		CNHT	China_Hetaodaer	Asian_Domestic
		CNLC	China_Lichahei	Asian_Domestic
		CNLH	China_Laiwuhei	Asian_Domestic
		CNML	China_MilinZang	Asian_Domestic
		CNMZ	China_Minzhu	Asian_Domestic
		CNXZ	China_GongbujiangdaZang	Asian_Domestic
		CNZA	China_Zang	Asian_Domestic
Domestication from wild boars to indigenous pigs	Wild boars	ARFP	Argentina_FeralPig	American_Feral
		ARWB	Russia_WildBoar	Asian_Wild
		AUFP	Australian_FeralPig	Oceania_Feral
		AUWB	Austria	European_Wild
		BUWB	Bulgaria	European_Wild
		CNWB	China_WildBoar	Asian_Wild
		CRWB	Croatia_WildBoar	European_Wild
		ERWB	Russia_Wildboar_West	European_Wild
		FIWB	Finland_WildBoar	European_Wild
		FRWB	France	European_Wild
		GEWB	Germany	European_Wild
		GRWB	Greece_Samos_WildBoar	European_Wild
		HUWB	Hungary	European_Wild
		IBWB	Iberian_WildBoar	European_Wild
		ITWB	Italy_WildBoar	European_Wild
		KPWB	Korea_WildBoar	Asian_Wild
		LUWB	Luxembourg	European_Wild
		NEWB	NW_European_WildBoar	European_Wild
		PLWB	Poland_WildBoar	European_Wild
		POWB	Portugal	European_Wild
		SAWB	Italy_Sardinia_WildBoar	European_Wild
		SBWB	South_Balkan_WildBoar	European_Wild
		SEWB	Serbia	European_Wild
		SLWB	Slovenia	European_Wild
		SPWB	Spain	European_Wild
		SWWB	Sweden	European_Wild
		THWB	Thailand_Mae_Sariang_WildBoar	Asian_Wild
		TNWB	Tunisia_WildBoar	African_Feral
		TSWB	The Netherlands	European_Wild
		USFP	USA_FeralPig	American_Feral
	Indigenous pigs	ARCR	Argentina_Creole_Argentinian_MS	American_Domestic
		ARFO	Argentina_SemiFeral_Argentinian_FO	American_Domestic
		BRMO	Brazil_Moura	American_Domestic
		BRMT	Brazil_Monteiro	American_Domestic
		BRPU	Brazil_Piau	American_Domestic
		BYPS	Belorussian_Pork_Swine	European_Domestic
		CNBM	China_Bamei	Asian_Domestic
		CNBX	China_Bamaxiang	Asian_Domestic
		CNCJ	China_Congjiangxiang	Asian_Domestic
		CNDH	China_Guangdongdahuabai	Asian_Domestic
		CNDN	China_Diannanxiaoer	Asian_Domestic
		CNDQ	China_DiqingZang	Asian_Domestic
		CNDS	China_Dongshan	Asian_Domestic
		CNEH	China_Erhualian	Asian_Domestic
		CNGS	China_GansuZang	Asian_Domestic
		CNGU	China_Guanling	Asian_Domestic
		CNGX	China_Ganxiliangtouwu	Asian_Domestic
		CNHT	China_Hetaodaer	Asian_Domestic
		CNJH	China_Jinhua	Asian_Domestic
		CNJQ	China_Jiangquhai	Asian_Domestic
		CNKL	China_Kele	Asian_Domestic
		CNLA	China_Leanhua	Asian_Domestic
		CNLC	China_Lichahei	Asian_Domestic
		CNLH	China_Laiwuhei	Asian_Domestic
		CNLP	China_Leping_Spotted	Asian_Domestic
		CNLT	China_Lantang	Asian_Domestic
		CNLU	China_Luchuan	Asian_Domestic
		CNLZ	China_LitangZang	Asian_Domestic
		CNMG	China_Mingguangxiaoer	Asian_Domestic
		CNML	China_MilinZang	Asian_Domestic
		CNMS	China_Meishan	Asian_Domestic
		CNMZ	China_Minzhu	Asian_Domestic
		CNNJ	China_Neijiang	Asian_Domestic
		CNRC	China_Rongchang	Asian_Domestic
		CNSZ	China_Shaziling	Asian_Domestic
		CNTC	China_Tongcheng	Asian_Domestic
		CNWN	China_Wannan_Spotted	Asian_Domestic
		CNWZ	China_Wuzhishan	Asian_Domestic
		CNXI	China_Xiang	Asian_Domestic
		CNXZ	China_GongbujiangdaZang	Asian_Domestic
		CNZA	China_Zang	Asian_Domestic
		CRCR	CostaRica_Creole	American_Domestic
		CUCR	Cuba_Creole	American_Domestic
		CUEA	Cuba_CubaEastPig	American_Domestic
		DEAS	Germany_Angler_Sattleschwein	European_Domestic
		DEBB	Germany_Bunte_Bentheimer	European_Domestic
		ESCM	Spain_Chato_Murciano	European_Domestic
		ESIB	Spain_Iberian	European_Domestic
		ESMJ	Spain_Manchado_de_Jabugo	European_Domestic
		GTCR	Guatemala_Creole_Guatemala	American_Domestic
		HUMA	Hungary_Mangalica	European_Domestic
		ITCA	Italy_Calabrese	European_Domestic
		ITCS	Italy_Cinta_Senese	European_Domestic
		ITCT	Italy_Casertana	European_Domestic
		ITMR	Italy_Mora_Romagnola	European_Domestic
		ITNS	Italy_Nera_Siciliana	European_Domestic
		KEDP	Kenya	African_Domestic
		KPKO	Korea_Local	Asian_Domestic
		MXCU	Mexico_Cuino	American_Domestic
		MXHL	Mexico_Pelon_hairless	American_Domestic
		PECR	Peru_Creole_Peru	American_Domestic
		PLPS	Poland_Pulawska_Spot	European_Domestic
		PTBI	Portugal_Bisaro	European_Domestic
		RUBR	Russia_Breitov	European_Domestic
		RULV	Russia_Livni	European_Domestic
		RUMR	Russia_Murom	European_Domestic
		RUMS	Russia_Minisibs	European_Domestic
		RUUZ	Russia_Urzhum	European_Domestic
		SARD	Sardinian free-ranging	European_Domestic
		SELI	Sweden_Linderoth	European_Domestic
		THCD	Thailand_ChiangDao_ChiangMai	Asian_Domestic
		THJT	Thailand_JhomThong_ChiangMai	Asian_Domestic
		THOK	Thailand_Om_Koi_ChiangMai	Asian_Domestic
		TRPR	Czech_Prestice	European_Domestic
		UAMI	Ukraine_Mirgorod_Swine	European_Domestic
		UAPL	Ukraine_Poltava_Swine	European_Domestic
		UAPS	Ukrainian_Pork_Swine	European_Domestic
		UARW	Ukraine_Red_White_Belted	European_Domestic
		UASS	Ukrainian_Spotted_Steppe	European_Domestic
		UAWS	Ukrainian_White_Steppe	European_Domestic
		UKBL	UK_British_Lop	European_Domestic
		UKBS	UK_British_Saddleback	European_Domestic
		UKGO	UK_Gloucester_Old_Spot	European_Domestic
		UKLB	UK_Large_Black	European_Domestic
		UKLE	UK_Leicoma	European_Domestic
		UKTA	UK_Tamworth	European_Domestic
		UKWE	UK_Welsh	European_Domestic
		USGI	USA_Guinea_hog	American_Domestic
		USMU	USA_Mulefoot	American_Domestic
		USOS	USA_Ossabaw	American_Domestic
		USSP	USA_Spot	American_Domestic
		USYU	USA_YucatanMinipig	American_Domestic
Artificial selection from indigenous pigs to commercial pigs	Indigenous pigs	ARCR	Argentina_Creole_Argentinian_MS	American_Domestic
		ARFO	Argentina_SemiFeral_Argentinian_FO	American_Domestic
		BRMO	Brazil_Moura	American_Domestic
		BRMT	Brazil_Monteiro	American_Domestic
		BRPU	Brazil_Piau	American_Domestic
		BYPS	Belorussian_Pork_Swine	European_Domestic
		CNBM	China_Bamei	Asian_Domestic
		CNBX	China_Bamaxiang	Asian_Domestic
		CNCJ	China_Congjiangxiang	Asian_Domestic
		CNDH	China_Guangdongdahuabai	Asian_Domestic
		CNDN	China_Diannanxiaoer	Asian_Domestic
		CNDQ	China_DiqingZang	Asian_Domestic
		CNDS	China_Dongshan	Asian_Domestic
		CNEH	China_Erhualian	Asian_Domestic
		CNGS	China_GansuZang	Asian_Domestic
		CNGU	China_Guanling	Asian_Domestic
		CNGX	China_Ganxiliangtouwu	Asian_Domestic
		CNHT	China_Hetaodaer	Asian_Domestic
		CNJH	China_Jinhua	Asian_Domestic
		CNJQ	China_Jiangquhai	Asian_Domestic
		CNKL	China_Kele	Asian_Domestic
		CNLA	China_Leanhua	Asian_Domestic
		CNLC	China_Lichahei	Asian_Domestic
		CNLH	China_Laiwuhei	Asian_Domestic
		CNLP	China_Leping_Spotted	Asian_Domestic
		CNLT	China_Lantang	Asian_Domestic
		CNLU	China_Luchuan	Asian_Domestic
		CNLZ	China_LitangZang	Asian_Domestic
		CNMG	China_Mingguangxiaoer	Asian_Domestic
		CNML	China_MilinZang	Asian_Domestic
		CNMS	China_Meishan	Asian_Domestic
		CNMZ	China_Minzhu	Asian_Domestic
		CNNJ	China_Neijiang	Asian_Domestic
		CNRC	China_Rongchang	Asian_Domestic
		CNSZ	China_Shaziling	Asian_Domestic
		CNTC	China_Tongcheng	Asian_Domestic
		CNWN	China_Wannan_Spotted	Asian_Domestic
		CNWZ	China_Wuzhishan	Asian_Domestic
		CNXI	China_Xiang	Asian_Domestic
		CNXZ	China_GongbujiangdaZang	Asian_Domestic
		CNZA	China_Zang	Asian_Domestic
		CRCR	CostaRica_Creole	American_Domestic
		CUCR	Cuba_Creole	American_Domestic
		CUEA	Cuba_CubaEastPig	American_Domestic
		DEAS	Germany_Angler_Sattleschwein	European_Domestic
		DEBB	Germany_Bunte_Bentheimer	European_Domestic
		ESCM	Spain_Chato_Murciano	European_Domestic
		ESIB	Spain_Iberian	European_Domestic
		ESMJ	Spain_Manchado_de_Jabugo	European_Domestic
		GTCR	Guatemala_Creole_Guatemala	American_Domestic
		HUMA	Hungary_Mangalica	European_Domestic
		ITCA	Italy_Calabrese	European_Domestic
		ITCS	Italy_Cinta_Senese	European_Domestic
		ITCT	Italy_Casertana	European_Domestic
		ITMR	Italy_Mora_Romagnola	European_Domestic
		ITNS	Italy_Nera_Siciliana	European_Domestic
		KEDP	Kenya	African_Domestic
		KPKO	Korea_Local	Asian_Domestic
		MXCU	Mexico_Cuino	American_Domestic
		MXHL	Mexico_Pelon_hairless	American_Domestic
		PECR	Peru_Creole_Peru	American_Domestic
		PLPS	Poland_Pulawska_Spot	European_Domestic
		PTBI	Portugal_Bisaro	European_Domestic
		RUBR	Russia_Breitov	European_Domestic
		RULV	Russia_Livni	European_Domestic
		RUMR	Russia_Murom	European_Domestic
		RUMS	Russia_Minisibs	European_Domestic
		RUUZ	Russia_Urzhum	European_Domestic
		SARD	Sardinian free-ranging	European_Domestic
		SELI	Sweden_Linderoth	European_Domestic
		THCD	Thailand_ChiangDao_ChiangMai	Asian_Domestic
		THJT	Thailand_JhomThong_ChiangMai	Asian_Domestic
		THOK	Thailand_Om_Koi_ChiangMai	Asian_Domestic
		TRPR	Czech_Prestice	European_Domestic
		UAMI	Ukraine_Mirgorod_Swine	European_Domestic
		UAPL	Ukraine_Poltava_Swine	European_Domestic
		UAPS	Ukrainian_Pork_Swine	European_Domestic
		UARW	Ukraine_Red_White_Belted	European_Domestic
		UASS	Ukrainian_Spotted_Steppe	European_Domestic
		UAWS	Ukrainian_White_Steppe	European_Domestic
		UKBL	UK_British_Lop	European_Domestic
		UKBS	UK_British_Saddleback	European_Domestic
		UKGO	UK_Gloucester_Old_Spot	European_Domestic
		UKLB	UK_Large_Black	European_Domestic
		UKLE	UK_Leicoma	European_Domestic
		UKTA	UK_Tamworth	European_Domestic
		UKWE	UK_Welsh	European_Domestic
		USGI	USA_Guinea_hog	American_Domestic
		USMU	USA_Mulefoot	American_Domestic
		USOS	USA_Ossabaw	American_Domestic
		USSP	USA_Spot	American_Domestic
		USYU	USA_YucatanMinipig	American_Domestic
	Commercial pigs	BERK	Berkshire	Commercial
		DUR	Duroc	Commercial
		HAMP	Hampshire	Commercial
		LDR	Landrace	Commercial
		LW	LargeWhite	Commercial
		PIT	Pietrain	Commercial
		YORK	Yorkshire	Commercial
