# Supplementary material for: Genomic Insights into Pig Domestication and Adaptation: An Integrated Approach Using Genome-Wide Selection Analysis and Multiple Public Datasets
Source: Animals (Basel). 2024 Nov 4;14(21):3159. doi: 10.3390/ani14213159 (PMC11545170; doi:10.3390/ani14213159)
Supplement: Supplementary file 1 [file animals-14-03159-s001.zip › Table S3 Enrichment results of KEGG pathways and GO terms for candidate genes associated with high-altitude adaptability.xlsx]

## Sheet: Table S3
Table S3 Enrichment results of KEGG pathways and GO terms for candidate genes associated with high-altitude adaptability
Term name	Term type	P-Value	Corrected P-Value	Genes
Primary bile acid biosynthesis	KEGG pathway	0.00867663	0.0369456	CYP46A1
Nicotine addiction	KEGG pathway	0.0196597	0.0508838	GRIN2B
Cocaine addiction	KEGG pathway	0.0239259	0.0554074	GRIN2B
Amyotrophic lateral sclerosis	KEGG pathway	0.0248716	0.0566043	GRIN2B
Long-term potentiation	KEGG pathway	0.0324057	0.0658085	GRIN2B
Amphetamine addiction	KEGG pathway	0.0328747	0.0661216	GRIN2B
Circadian entrainment	KEGG pathway	0.0463838	0.0779956	GRIN2B
Glutamatergic synapse	KEGG pathway	0.0542195	0.0889066	GRIN2B
Neurotrophin signaling pathway	KEGG pathway	0.0565125	0.0915295	FRS2
Osteoclast differentiation	KEGG pathway	0.0606267	0.094604	SIRPA
Purine metabolism	KEGG pathway	0.0615386	0.094604	PDE9A
Dopaminergic synapse	KEGG pathway	0.0619943	0.094604	GRIN2B
Systemic lupus erythematosus	KEGG pathway	0.062905	0.095442	GRIN2B
Cell adhesion molecules	KEGG pathway	0.068804	0.0992583	VSIR
Alzheimer disease	KEGG pathway	0.0800497	0.109498	GRIN2B
Alcoholism	KEGG pathway	0.0840665	0.113813	GRIN2B
Huntington disease	KEGG pathway	0.0898393	0.120376	GRIN2B
Proteoglycans in cancer	KEGG pathway	0.0942564	0.123799	FRS2
Rap1 signaling pathway	KEGG pathway	0.0973363	0.12535	GRIN2B
cAMP signaling pathway	KEGG pathway	0.0990918	0.126378	GRIN2B
Thermogenesis	KEGG pathway	0.106517	0.131752	FRS2
Ras signaling pathway	KEGG pathway	0.106951	0.131752	GRIN2B
Endocytosis	KEGG pathway	0.112155	0.135821	SMAP1
Neuroactive ligand-receptor interaction	KEGG pathway	0.151935	0.17364	GRIN2B
Herpes simplex virus 1 infection	KEGG pathway	0.21348	0.233853	ZNF175
Metabolic pathways	KEGG pathway	0.506923	0.51275	PDE9A
negative regulation of nitric oxide biosynthetic process	Gene Ontology	2.65153e-05	0.00700003	WDR35, SIRPA
negative regulation of tumor necrosis factor production	Gene Ontology	0.000278894	0.0364092	VSIR, SIRPA
endoplasmic reticulum	Gene Ontology	0.00129437	0.0364092	TRAPPC9, PDE9A, CYP46A1, GASK1A
guanyl-nucleotide exchange factor activity	Gene Ontology	0.00165946	0.0364092	RIC8B, ARHGEF17
protein binding	Gene Ontology	0.00284356	0.0364092	TRAPPC9, GRIN2B, THSD7A, ARHGEF17, ZNF175, CDH23, FRS2, WDR35, PDE9A, ARL15, VSIR, PLAGL1
glutamate-gated calcium ion channel activity	Gene Ontology	0.00290017	0.0364092	GRIN2B
regulation of interferon-gamma production	Gene Ontology	0.00290017	0.0364092	SIRPA
cGMP catabolic process	Gene Ontology	0.00290017	0.0364092	PDE9A
monocyte extravasation	Gene Ontology	0.00290017	0.0364092	SIRPA
equilibrioception	Gene Ontology	0.00338276	0.0364092	CDH23
negative regulation of cardiac muscle cell differentiation	Gene Ontology	0.00338276	0.0364092	FRS2
transmembrane receptor protein tyrosine phosphatase signaling pathway	Gene Ontology	0.00338276	0.0364092	FRS2
prostate epithelial cord arborization involved in prostate glandular acinus morphogenesis	Gene Ontology	0.00338276	0.0364092	FRS2
regulation of nitric oxide biosynthetic process	Gene Ontology	0.00338276	0.0364092	SIRPA
neurotrophin TRKA receptor binding	Gene Ontology	0.00338276	0.0364092	FRS2
3',5'-cyclic-nucleotide phosphodiesterase activity	Gene Ontology	0.00338276	0.0364092	PDE9A
regulation of interleukin-1 beta production	Gene Ontology	0.00338276	0.0364092	SIRPA
anterior/posterior axis specification, embryo	Gene Ontology	0.00386512	0.0364092	FRS2
protein binding involved in heterotypic cell-cell adhesion	Gene Ontology	0.00386512	0.0364092	SIRPA
calcium ion transmembrane import into cytosol	Gene Ontology	0.00386512	0.0364092	GRIN2B
intraciliary transport particle A	Gene Ontology	0.00386512	0.0364092	WDR35
protein antigen binding	Gene Ontology	0.00434727	0.0364092	SIRPA
NMDA glutamate receptor activity	Gene Ontology	0.00434727	0.0364092	GRIN2B
negative regulation of blood vessel diameter	Gene Ontology	0.00434727	0.0364092	WDR35
lens fiber cell development	Gene Ontology	0.00434727	0.0364092	FRS2
endopeptidase activator activity	Gene Ontology	0.00434727	0.0364092	VSIR
cilium	Gene Ontology	0.00475664	0.0364092	WDR35, SNTN
negative regulation of CD4-positive, alpha-beta T cell proliferation	Gene Ontology	0.00482919	0.0364092	VSIR
sensory perception of light stimulus	Gene Ontology	0.00482919	0.0364092	CDH23
excitatory chemical synaptic transmission	Gene Ontology	0.00482919	0.0364092	GRIN2B
regulation of tumor necrosis factor production	Gene Ontology	0.00482919	0.0364092	SIRPA
regulation of interleukin-6 production	Gene Ontology	0.00482919	0.0364092	SIRPA
positive regulation of cysteine-type endopeptidase activity	Gene Ontology	0.00531089	0.0364092	GRIN2B
3',5'-cyclic-GMP phosphodiesterase activity	Gene Ontology	0.00531089	0.0364092	PDE9A
organ induction	Gene Ontology	0.00531089	0.0364092	FRS2
glutamate binding	Gene Ontology	0.00531089	0.0364092	GRIN2B
intraciliary retrograde transport	Gene Ontology	0.00531089	0.0364092	WDR35
progesterone metabolic process	Gene Ontology	0.00531089	0.0364092	CYP46A1
cholesterol catabolic process	Gene Ontology	0.00579237	0.0364092	CYP46A1
NMDA selective glutamate receptor complex	Gene Ontology	0.00579237	0.0364092	GRIN2B
positive regulation of endopeptidase activity	Gene Ontology	0.00579237	0.0364092	VSIR
positive regulation of regulatory T cell differentiation	Gene Ontology	0.00579237	0.0364092	VSIR
negative regulation of interleukin-17 production	Gene Ontology	0.00627363	0.0369456	VSIR
negative regulation of interferon-beta production	Gene Ontology	0.00675467	0.0369456	SIRPA
transmembrane receptor protein tyrosine kinase adaptor activity	Gene Ontology	0.00675467	0.0369456	FRS2
magnesium ion transport	Gene Ontology	0.00675467	0.0369456	MRS2
MAPK cascade	Gene Ontology	0.00709	0.0369456	GRIN2B, FRS2
TRAPP complex	Gene Ontology	0.00771609	0.0369456	TRAPPC9
negative regulation of phagocytosis	Gene Ontology	0.00771609	0.0369456	SIRPA
glycine binding	Gene Ontology	0.00771609	0.0369456	GRIN2B
regulation of epithelial cell proliferation	Gene Ontology	0.00771609	0.0369456	FRS2
protein heterotetramerization	Gene Ontology	0.00771609	0.0369456	GRIN2B
regulation of long-term synaptic potentiation	Gene Ontology	0.00771609	0.0369456	CYP46A1
GTPase regulator activity	Gene Ontology	0.00819647	0.0369456	SIRPA
glutamate receptor signaling pathway	Gene Ontology	0.00819647	0.0369456	GRIN2B
magnesium ion transmembrane transporter activity	Gene Ontology	0.00819647	0.0369456	MRS2
positive regulation of T cell activation	Gene Ontology	0.00819647	0.0369456	SIRPA
neuroblast proliferation	Gene Ontology	0.00819647	0.0369456	FRS2
negative regulation of cytokine production involved in inflammatory response	Gene Ontology	0.00867663	0.0369456	SIRPA
gastrulation with mouth forming second	Gene Ontology	0.00867663	0.0369456	FRS2
inner ear receptor cell stereocilium organization	Gene Ontology	0.00867663	0.0369456	CDH23
positive regulation of cell-cell adhesion	Gene Ontology	0.00915656	0.0383704	SIRPA
transition metal ion binding	Gene Ontology	0.00963628	0.0391381	SNTN
negative regulation of interleukin-10 production	Gene Ontology	0.00963628	0.0391381	VSIR
positive regulation of cardiac muscle hypertrophy	Gene Ontology	0.0101158	0.0398592	PDE9A
neurotrophin TRK receptor signaling pathway	Gene Ontology	0.0101158	0.0398592	FRS2
cGMP-mediated signaling	Gene Ontology	0.0105951	0.0411337	PDE9A
RNA polymerase II transcription regulatory region sequence-specific DNA binding	Gene Ontology	0.010895	0.041177	ZNF175, PLAGL1
cell-cell adhesion mediator activity	Gene Ontology	0.0110741	0.041177	SIRPA
zymogen activation	Gene Ontology	0.0110741	0.041177	VSIR
sterol metabolic process	Gene Ontology	0.0115529	0.0417805	CYP46A1
ionotropic glutamate receptor signaling pathway	Gene Ontology	0.0115529	0.0417805	GRIN2B
Golgi apparatus	Gene Ontology	0.0119299	0.0423511	PDE9A, PLAGL1, GASK1A
fibroblast growth factor receptor binding	Gene Ontology	0.0120316	0.0423511	FRS2
G-protein alpha-subunit binding	Gene Ontology	0.0129881	0.0444381	RIC8B
intraciliary transport	Gene Ontology	0.0134661	0.0444381	WDR35
bile acid biosynthetic process	Gene Ontology	0.0134661	0.0444381	CYP46A1
synaptic membrane	Gene Ontology	0.0134661	0.0444381	GRIN2B
negative regulation of JNK cascade	Gene Ontology	0.0134661	0.0444381	SIRPA
positive regulation of release of cytochrome c from mitochondria	Gene Ontology	0.0139438	0.0447911	WDR35
regulation of NMDA receptor activity	Gene Ontology	0.0144214	0.0447911	GRIN2B
catenin complex	Gene Ontology	0.0144214	0.0447911	CDH23
regulation of ERK1 and ERK2 cascade	Gene Ontology	0.0144214	0.0447911	FRS2
heterotypic cell-cell adhesion	Gene Ontology	0.0144214	0.0447911	SIRPA
steroid hydroxylase activity	Gene Ontology	0.0148987	0.0452098	CYP46A1
protein tyrosine kinase binding	Gene Ontology	0.0148987	0.0452098	SIRPA
ligand-gated ion channel activity	Gene Ontology	0.0153758	0.0461273	GRIN2B
liver regeneration	Gene Ontology	0.0158526	0.0470235	WDR35
ventricular septum development	Gene Ontology	0.0163293	0.0473728	FRS2
protein localization to cilium	Gene Ontology	0.0163293	0.0473728	WDR35
G protein-coupled receptor signaling pathway	Gene Ontology	0.0165213	0.0474089	RIC8B, ARHGEF17, FRS2
stereocilium	Gene Ontology	0.0168057	0.0477065	CDH23
cell-cell adhesion via plasma-membrane adhesion molecules	Gene Ontology	0.0177579	0.0493482	CDH23
negative regulation of interferon-gamma production	Gene Ontology	0.0177579	0.0493482	VSIR
plasma membrane	Gene Ontology	0.0185478	0.0504003	RIC8B, THSD7A, SIRPA, FRS2, GRIN2B, VSIR
positive regulation of neuron death	Gene Ontology	0.0187092	0.0504003	GRIN2B
calcium-dependent cell-cell adhesion via plasma membrane cell adhesion molecules	Gene Ontology	0.0187092	0.0504003	CDH23
postsynaptic density membrane	Gene Ontology	0.0191845	0.0508838	GRIN2B
negative regulation of interleukin-6 production	Gene Ontology	0.0196597	0.0508838	SIRPA
intraciliary transport involved in cilium assembly	Gene Ontology	0.0196597	0.0508838	WDR35
photoreceptor cell maintenance	Gene Ontology	0.0201346	0.0511108	CDH23
regulation of cytosolic calcium ion concentration	Gene Ontology	0.0201346	0.0511108	CDH23
activation of MAPKK activity	Gene Ontology	0.0206092	0.0518175	FRS2
regulation of G protein-coupled receptor signaling pathway	Gene Ontology	0.0210837	0.052316	RIC8B
DNA-binding transcription activator activity, RNA polymerase II-specific	Gene Ontology	0.0212038	0.052316	ZNF175, PLAGL1
long-term synaptic potentiation	Gene Ontology	0.022032	0.0533618	GRIN2B
positive regulation of phagocytosis	Gene Ontology	0.022032	0.0533618	SIRPA
forebrain development	Gene Ontology	0.0225058	0.0535273	FRS2
ciliary tip	Gene Ontology	0.0225058	0.0535273	WDR35
Rho guanyl-nucleotide exchange factor activity	Gene Ontology	0.0234528	0.0552815	ARHGEF17
intermediate filament cytoskeleton	Gene Ontology	0.0239259	0.0554074	ZNF175
regulation of synaptic plasticity	Gene Ontology	0.0243988	0.0560113	GRIN2B
regulation of catalytic activity	Gene Ontology	0.0258164	0.0582523	SIRPA
positive regulation of cysteine-type endopeptidase activity involved in apoptotic process	Gene Ontology	0.0262884	0.0588148	WDR35
integral component of membrane	Gene Ontology	0.0265352	0.058868	VSIR, THSD7A, MRS2, CDH23, CYP46A1
DNA damage response, signal transduction by p53 class mediator resulting in cell cycle arrest	Gene Ontology	0.0272319	0.0599103	PLAGL1
actin cytoskeleton reorganization	Gene Ontology	0.0277034	0.0599956	THSD7A
integral component of plasma membrane	Gene Ontology	0.0277252	0.0599956	GRIN2B, SIRPA, FRS2
cytosol	Gene Ontology	0.0288722	0.0614937	TRAPPC9, RIC8B, ARHGEF17, ZNF175, FRS2, PDE9A
cellular response to glucose stimulus	Gene Ontology	0.0291163	0.0614937	WDR35
learning or memory	Gene Ontology	0.0291163	0.0614937	GRIN2B
ficolin-1-rich granule membrane	Gene Ontology	0.0295869	0.0619916	SIRPA
excitatory postsynaptic potential	Gene Ontology	0.0300572	0.0624812	GRIN2B
COPII vesicle coating	Gene Ontology	0.0305274	0.0629627	TRAPPC9
cellular response to hydrogen peroxide	Gene Ontology	0.0324057	0.0658085	SIRPA
response to stimulus	Gene Ontology	0.0333436	0.0661216	CDH23
cell surface	Gene Ontology	0.0335768	0.0661216	GRIN2B, SIRPA
negative regulation of ERK1 and ERK2 cascade	Gene Ontology	0.0338122	0.0661216	SIRPA
cerebral cortex development	Gene Ontology	0.0338122	0.0661216	TRAPPC9
negative regulation of protein phosphorylation	Gene Ontology	0.0342806	0.0665447	SIRPA
tertiary granule membrane	Gene Ontology	0.0352167	0.0678629	SIRPA
calcium ion transport	Gene Ontology	0.036152	0.0691604	CDH23
caveola	Gene Ontology	0.0366194	0.0695505	GASK1A
calcium-dependent protein binding	Gene Ontology	0.0375534	0.0708149	SNTN
amyloid-beta binding	Gene Ontology	0.0384865	0.0710521	GRIN2B
cellular response to interleukin-1	Gene Ontology	0.0384865	0.0710521	SIRPA
fibroblast growth factor receptor signaling pathway	Gene Ontology	0.0384865	0.0710521	FRS2
calcium-mediated signaling	Gene Ontology	0.0394188	0.0717694	GRIN2B
response to toxic substance	Gene Ontology	0.0394188	0.0717694	WDR35
locomotory behavior	Gene Ontology	0.0408157	0.0736361	CDH23
protein phosphatase binding	Gene Ontology	0.0412808	0.0736361	SIRPA
ephrin receptor signaling pathway	Gene Ontology	0.0412808	0.0736361	GRIN2B
xenobiotic metabolic process	Gene Ontology	0.0436036	0.0771879	CYP46A1
calcium ion binding	Gene Ontology	0.0438567	0.0771879	SNTN, CDH23
postsynapse	Gene Ontology	0.0445311	0.0778558	CYP46A1
negative regulation of inflammatory response	Gene Ontology	0.0454579	0.0779956	SIRPA
cellular response to interferon-gamma	Gene Ontology	0.0454579	0.0779956	SIRPA
ruffle membrane	Gene Ontology	0.0459209	0.0779956	PDE9A
sarcolemma	Gene Ontology	0.0463838	0.0779956	PDE9A
cellular response to leukemia inhibitory factor	Gene Ontology	0.0463838	0.0779956	WDR35
response to ethanol	Gene Ontology	0.0468464	0.078275	GRIN2B
axoneme	Gene Ontology	0.0500788	0.0831497	WDR35
presynapse	Gene Ontology	0.0519213	0.0856701	CYP46A1
intracellular membrane-bounded organelle	Gene Ontology	0.0551632	0.0898957	PLAGL1, GASK1A
activation of MAPK activity	Gene Ontology	0.0583432	0.0939183	FRS2
cellular response to tumor necrosis factor	Gene Ontology	0.0592572	0.0942404	WDR35
endomembrane system	Gene Ontology	0.0592572	0.0942404	FRS2
iron ion binding	Gene Ontology	0.0601704	0.0945535	CYP46A1
cell projection	Gene Ontology	0.0601704	0.0945535	THSD7A
cell cycle arrest	Gene Ontology	0.0615386	0.094604	PLAGL1
SH3 domain binding	Gene Ontology	0.0619943	0.094604	SIRPA
heme binding	Gene Ontology	0.0638148	0.0962692	CYP46A1
response to lipopolysaccharide	Gene Ontology	0.0647238	0.0970858	WDR35
regulation of small GTPase mediated signal transduction	Gene Ontology	0.065632	0.0973419	ARHGEF17
neuron differentiation	Gene Ontology	0.065632	0.0973419	TRAPPC9
late endosome	Gene Ontology	0.0660858	0.0974673	GRIN2B
postsynaptic membrane	Gene Ontology	0.0665393	0.097591	GRIN2B
cell cortex	Gene Ontology	0.0669927	0.0977131	RIC8B
sensory perception of sound	Gene Ontology	0.0678988	0.0984906	CDH23
ciliary basal body	Gene Ontology	0.0710635	0.101961	WDR35
perikaryon	Gene Ontology	0.0728674	0.103425	PDE9A
adherens junction	Gene Ontology	0.0728674	0.103425	FRS2
cellular response to lipopolysaccharide	Gene Ontology	0.0742181	0.104778	SIRPA
positive regulation of NF-kappaB transcription factor activity	Gene Ontology	0.0746679	0.104853	TRAPPC9
homophilic cell adhesion via plasma membrane adhesion molecules	Gene Ontology	0.0760161	0.105837	CDH23
membrane	Gene Ontology	0.0761703	0.105837	CDH23, SIRPA, FRS2
actin cytoskeleton organization	Gene Ontology	0.0778109	0.10699	ARHGEF17
positive regulation of protein kinase B signaling	Gene Ontology	0.0778109	0.10699	FRS2
trans-Golgi network	Gene Ontology	0.0813905	0.110758	TRAPPC9
leukocyte migration	Gene Ontology	0.0893964	0.120376	SIRPA
cilium assembly	Gene Ontology	0.0902819	0.120376	WDR35
regulation of apoptotic process	Gene Ontology	0.0916086	0.121531	FRS2
defense response to virus	Gene Ontology	0.0929334	0.122672	ZNF175
visual perception	Gene Ontology	0.0955776	0.124913	CDH23
metal ion binding	Gene Ontology	0.0966625	0.12535	ZNF175, PDE9A, PLAGL1
negative regulation of gene expression	Gene Ontology	0.0973363	0.12535	WDR35
signaling receptor activity	Gene Ontology	0.0990918	0.126378	GRIN2B
regulation of immune response	Gene Ontology	0.102156	0.129591	VSIR
axon guidance	Gene Ontology	0.102593	0.129591	FRS2
positive regulation of cell migration	Gene Ontology	0.104775	0.131717	VSIR
brain development	Gene Ontology	0.106517	0.131752	GRIN2B
cell migration	Gene Ontology	0.106951	0.131752	SIRPA
positive regulation of transcription by RNA polymerase II	Gene Ontology	0.107298	0.131752	ZNF175, PLAGL1
regulation of gene expression	Gene Ontology	0.108255	0.132312	SIRPA
angiogenesis	Gene Ontology	0.109557	0.133286	THSD7A
chemical synaptic transmission	Gene Ontology	0.113883	0.137284	GRIN2B
postsynaptic density	Gene Ontology	0.115177	0.138213	GRIN2B
DNA-binding transcription repressor activity, RNA polymerase II-specific	Gene Ontology	0.116039	0.138617	ZNF175
lysosome	Gene Ontology	0.119907	0.142592	GRIN2B
GTPase activator activity	Gene Ontology	0.122476	0.144995	RIC8B
transmembrane transport	Gene Ontology	0.134374	0.15837	MRS2
cadherin binding	Gene Ontology	0.138166	0.160955	CDH23
nervous system development	Gene Ontology	0.138166	0.160955	CYP46A1
positive regulation of GTPase activity	Gene Ontology	0.139006	0.160955	RIC8B
nuclear body	Gene Ontology	0.139006	0.160955	PLAGL1
positive regulation of apoptotic process	Gene Ontology	0.150692	0.173444	ARHGEF17
neuron projection	Gene Ontology	0.151106	0.173444	GRIN2B
enzyme binding	Gene Ontology	0.158124	0.179935	VSIR
GTP binding	Gene Ontology	0.16631	0.188437	ARL15
mitochondrial inner membrane	Gene Ontology	0.171186	0.193133	MRS2
positive regulation of gene expression	Gene Ontology	0.173613	0.195038	VSIR
cytoskeleton	Gene Ontology	0.179653	0.200967	GRIN2B
dendrite	Gene Ontology	0.185252	0.206356	CYP46A1
multicellular organism development	Gene Ontology	0.201832	0.223881	GRIN2B
cell adhesion	Gene Ontology	0.208064	0.229828	SIRPA
neutrophil degranulation	Gene Ontology	0.209615	0.230577	SIRPA
centrosome	Gene Ontology	0.21886	0.238756	WDR35
extracellular region	Gene Ontology	0.223845	0.24319	THSD7A, GASK1A
oxidation-reduction process	Gene Ontology	0.226105	0.244639	CYP46A1
apoptotic process	Gene Ontology	0.23404	0.25219	PLAGL1
biological_process	Gene Ontology	0.251887	0.270009	ARL15
cell differentiation	Gene Ontology	0.252622	0.270009	THSD7A
DNA-binding transcription factor activity	Gene Ontology	0.256652	0.273211	ZNF175
Golgi membrane	Gene Ontology	0.259935	0.275593	TRAPPC9
extracellular exosome	Gene Ontology	0.267902	0.282904	ARL15, SIRPA
RNA polymerase II cis-regulatory region sequence-specific DNA binding	Gene Ontology	0.274357	0.288567	PLAGL1
perinuclear region of cytoplasm	Gene Ontology	0.288863	0.302619	PDE9A
molecular_function	Gene Ontology	0.304469	0.317706	ARL15
regulation of transcription by RNA polymerase II	Gene Ontology	0.307551	0.319659	PLAGL1
zinc ion binding	Gene Ontology	0.330752	0.342426	GRIN2B
negative regulation of transcription by RNA polymerase II	Gene Ontology	0.334711	0.345171	ZNF175
endoplasmic reticulum membrane	Gene Ontology	0.369984	0.380061	CYP46A1
signal transduction	Gene Ontology	0.391802	0.400913	PDE9A
DNA binding	Gene Ontology	0.448376	0.457032	PLAGL1
mitochondrion	Gene Ontology	0.46172	0.468824	MRS2
identical protein binding	Gene Ontology	0.51259	0.516502	VSIR
nucleoplasm	Gene Ontology	0.535631	0.537667	ZNF175, PLAGL1
cytoplasm	Gene Ontology	0.673266	0.673266	GRIN2B, RIC8B
