# Supplementary material for: Genomic Insights into Pig Domestication and Adaptation: An Integrated Approach Using Genome-Wide Selection Analysis and Multiple Public Datasets
Source: Animals (Basel). 2024 Nov 4;14(21):3159. doi: 10.3390/ani14213159 (PMC11545170; doi:10.3390/ani14213159)
Supplement: Supplementary file 1 [file animals-14-03159-s001.zip › Table S4 Enrichment results of KEGG pathways and GO terms for candidate genes associated with habitat temperature adaptability.xlsx]

## Sheet: Table S4
Table S4 Enrichment results of KEGG pathways and GO terms for candidate genes associated with habitat temperature adaptability
Term name	Term type	P-Value	Corrected P-Value	Genes
Transcriptional misregulation in cancer	KEGG PATHWAY	0.00331771	0.0392505	MITF, FLI1
Ras signaling pathway	KEGG PATHWAY	0.00508158	0.0392505	GRIN2B, PAK5
Glycosaminoglycan biosynthesis - chondroitin sulfate / dermatan sulfate	KEGG PATHWAY	0.00958605	0.0418946	CHSY1
Alanine, aspartate and glutamate metabolism	KEGG PATHWAY	0.0168314	0.051668	ASRGL1
Nicotine addiction	KEGG PATHWAY	0.0186349	0.0523905	GRIN2B
Cocaine addiction	KEGG PATHWAY	0.0226813	0.0557007	GRIN2B
Amyotrophic lateral sclerosis	KEGG PATHWAY	0.0235784	0.0561415	GRIN2B
Metabolic pathways	KEGG PATHWAY	0.0264231	0.0588028	PIK3C2A, ASRGL1, CHSY1
Mitophagy - animal	KEGG PATHWAY	0.0298361	0.0623126	MITF
Long-term potentiation	KEGG PATHWAY	0.030727	0.0625136	GRIN2B
Amphetamine addiction	KEGG PATHWAY	0.0311721	0.0628771	GRIN2B
Renal cell carcinoma	KEGG PATHWAY	0.0316171	0.0632342	PAK5
Melanoma	KEGG PATHWAY	0.0329508	0.0642676	MITF
Inositol phosphate metabolism	KEGG PATHWAY	0.0338389	0.0654589	PIK3C2A
ErbB signaling pathway	KEGG PATHWAY	0.0387101	0.0694723	PAK5
Circadian entrainment	KEGG PATHWAY	0.0439976	0.0757915	GRIN2B
Phosphatidylinositol signaling system	KEGG PATHWAY	0.0448762	0.0761927	PIK3C2A
Melanogenesis	KEGG PATHWAY	0.045754	0.0765812	MITF
T cell receptor signaling pathway	KEGG PATHWAY	0.046631	0.0774995	PAK5
Glutamatergic synapse	KEGG PATHWAY	0.0514412	0.0843065	GRIN2B
Neurotrophin signaling pathway	KEGG PATHWAY	0.0536201	0.0861854	FRS2
Osteoclast differentiation	KEGG PATHWAY	0.0575302	0.089812	MITF
Dopaminergic synapse	KEGG PATHWAY	0.0588301	0.089812	GRIN2B
Systemic lupus erythematosus	KEGG PATHWAY	0.0596958	0.089812	GRIN2B
Alzheimer disease	KEGG PATHWAY	0.0760019	0.104892	GRIN2B
Alcoholism	KEGG PATHWAY	0.0798245	0.106958	GRIN2B
Axon guidance	KEGG PATHWAY	0.0802484	0.106958	PAK5
Huntington disease	KEGG PATHWAY	0.0853198	0.111864	GRIN2B
Focal adhesion	KEGG PATHWAY	0.0878456	0.11391	PAK5
Proteoglycans in cancer	KEGG PATHWAY	0.0895258	0.115454	FRS2
Rap1 signaling pathway	KEGG PATHWAY	0.0924591	0.118165	GRIN2B
Human immunodeficiency virus 1 infection	KEGG PATHWAY	0.0932956	0.118165	PAK5
Regulation of actin cytoskeleton	KEGG PATHWAY	0.0941313	0.118165	PAK5
cAMP signaling pathway	KEGG PATHWAY	0.0941313	0.118165	GRIN2B
Thermogenesis	KEGG PATHWAY	0.101206	0.124768	FRS2
Neuroactive ligand-receptor interaction	KEGG PATHWAY	0.144549	0.1656	GRIN2B
Pathways in cancer	KEGG PATHWAY	0.217418	0.238654	MITF
cytoplasm	Gene Ontology	0.000544769	0.0392505	PODN, CCDC62, SEC14L1, GRIN2B, PIK3C2A, ARHGAP15, ASRGL1, TRIM2
Golgi apparatus	Gene Ontology	0.000983953	0.0392505	CCDC170, TENM2, PIK3C2A, SEC14L1
negative regulation of cell migration	Gene Ontology	0.0013057	0.0392505	MITF, PODN
postsynaptic membrane	Gene Ontology	0.00193981	0.0392505	GRIN2B, TENM2
phosphatidylinositol 3-kinase activity	Gene Ontology	0.00274778	0.0392505	PIK3C2A
glutamate-gated calcium ion channel activity	Gene Ontology	0.00274778	0.0392505	GRIN2B
vascular associated smooth muscle contraction	Gene Ontology	0.00274778	0.0392505	PIK3C2A
cysteine-type carboxypeptidase activity	Gene Ontology	0.00274778	0.0392505	MINDY4
negative regulation of cardiac muscle cell differentiation	Gene Ontology	0.00320504	0.0392505	FRS2
transmembrane receptor protein tyrosine phosphatase signaling pathway	Gene Ontology	0.00320504	0.0392505	FRS2
prostate epithelial cord arborization involved in prostate glandular acinus morphogenesis	Gene Ontology	0.00320504	0.0392505	FRS2
neurotrophin TRKA receptor binding	Gene Ontology	0.00320504	0.0392505	FRS2
1-phosphatidylinositol-4-phosphate 3-kinase activity	Gene Ontology	0.00366211	0.0392505	PIK3C2A
positive regulation of DNA-templated transcription, initiation	Gene Ontology	0.00366211	0.0392505	MITF
anterior/posterior axis specification, embryo	Gene Ontology	0.00366211	0.0392505	FRS2
calcium ion transmembrane import into cytosol	Gene Ontology	0.00366211	0.0392505	GRIN2B
lacrimal gland development	Gene Ontology	0.00366211	0.0392505	IGSF3
choline transport	Gene Ontology	0.00366211	0.0392505	SEC14L1
negative regulation of RIG-I signaling pathway	Gene Ontology	0.00411899	0.0392505	SEC14L1
NMDA glutamate receptor activity	Gene Ontology	0.00411899	0.0392505	GRIN2B
lens fiber cell development	Gene Ontology	0.00411899	0.0392505	FRS2
sulfation	Gene Ontology	0.00457566	0.0392505	CHSY1
excitatory chemical synaptic transmission	Gene Ontology	0.00457566	0.0392505	GRIN2B
hemostasis	Gene Ontology	0.00457566	0.0392505	FLI1
1-phosphatidylinositol-3-kinase activity	Gene Ontology	0.00503214	0.0392505	PIK3C2A
positive regulation of cysteine-type endopeptidase activity	Gene Ontology	0.00503214	0.0392505	GRIN2B
organ induction	Gene Ontology	0.00503214	0.0392505	FRS2
glutamate binding	Gene Ontology	0.00503214	0.0392505	GRIN2B
regulation of osteoclast differentiation	Gene Ontology	0.00548842	0.0392505	MITF
NMDA selective glutamate receptor complex	Gene Ontology	0.00548842	0.0392505	GRIN2B
L-phenylalanine catabolic process	Gene Ontology	0.00548842	0.0392505	ASRGL1
phosphatidylinositol kinase activity	Gene Ontology	0.0059445	0.0395996	PIK3C2A
MAPK cascade	Gene Ontology	0.00637199	0.0395996	GRIN2B, FRS2
transmembrane receptor protein tyrosine kinase adaptor activity	Gene Ontology	0.00640038	0.0395996	FRS2
phosphatidylinositol-3-phosphate biosynthetic process	Gene Ontology	0.00685607	0.0395996	PIK3C2A
regulation of epithelial cell proliferation	Gene Ontology	0.00731156	0.0395996	FRS2
glycine binding	Gene Ontology	0.00731156	0.0395996	GRIN2B
protein heterotetramerization	Gene Ontology	0.00731156	0.0395996	GRIN2B
glutamate receptor signaling pathway	Gene Ontology	0.00776685	0.0395996	GRIN2B
bone remodeling	Gene Ontology	0.00776685	0.0395996	MITF
extracellular matrix structural constituent conferring compression resistance	Gene Ontology	0.00776685	0.0395996	PODN
neuroblast proliferation	Gene Ontology	0.00776685	0.0395996	FRS2
regulation of neuron apoptotic process	Gene Ontology	0.00822195	0.0395996	TRIM2
gastrulation with mouth forming second	Gene Ontology	0.00822195	0.0395996	FRS2
chondrocyte development	Gene Ontology	0.00822195	0.0395996	CHSY1
Lys48-specific deubiquitinase activity	Gene Ontology	0.00822195	0.0395996	MINDY4
megakaryocyte development	Gene Ontology	0.00822195	0.0395996	FLI1
clathrin coat assembly	Gene Ontology	0.00867685	0.0409547	PIK3C2A
negative regulation of ossification	Gene Ontology	0.00913155	0.0418946	CHSY1
positive regulation of cell migration involved in sprouting angiogenesis	Gene Ontology	0.00958605	0.0418946	PIK3C2A
neurotrophin TRK receptor signaling pathway	Gene Ontology	0.00958605	0.0418946	FRS2
phosphatidylinositol 3-kinase complex	Gene Ontology	0.0100404	0.0423129	PIK3C2A
melanocyte differentiation	Gene Ontology	0.0100404	0.0423129	MITF
neuron projection	Gene Ontology	0.0103218	0.0427358	GRIN2B, TENM2
ionotropic glutamate receptor signaling pathway	Gene Ontology	0.0109484	0.0445486	GRIN2B
fibroblast growth factor receptor binding	Gene Ontology	0.0114021	0.0456084	FRS2
chondroitin sulfate biosynthetic process	Gene Ontology	0.0123089	0.0476215	CHSY1
proximal/distal pattern formation	Gene Ontology	0.0123089	0.0476215	CHSY1
synaptic membrane	Gene Ontology	0.0127621	0.0478071	GRIN2B
bone morphogenesis	Gene Ontology	0.0127621	0.0478071	CHSY1
membrane	Gene Ontology	0.0132029	0.0481431	ARHGAP15, FRS2, PIK3C2A, CHSY1
regulation of NMDA receptor activity	Gene Ontology	0.0136677	0.0481431	GRIN2B
blastocyst hatching	Gene Ontology	0.0136677	0.0481431	CCDC62
regulation of ERK1 and ERK2 cascade	Gene Ontology	0.0136677	0.0481431	FRS2
positive regulation of filopodium assembly	Gene Ontology	0.0141203	0.0482954	TENM2
platelet-derived growth factor receptor signaling pathway	Gene Ontology	0.0141203	0.0482954	PIK3C2A
ligand-gated ion channel activity	Gene Ontology	0.0145726	0.0484385	GRIN2B
osteoclast differentiation	Gene Ontology	0.0145726	0.0484385	MITF
positive regulation of transcription by RNA polymerase II	Gene Ontology	0.0151361	0.0496129	MITF, FLI1, CCDC62
ventricular septum development	Gene Ontology	0.0154767	0.0500343	FRS2
blood circulation	Gene Ontology	0.0159285	0.0501216	FLI1
protein K48-linked deubiquitination	Gene Ontology	0.0159285	0.0501216	MINDY4
positive regulation of smoothened signaling pathway	Gene Ontology	0.0172826	0.051668	CHSY1
phosphatidylinositol 3-kinase signaling	Gene Ontology	0.0172826	0.051668	PIK3C2A
chromatin binding	Gene Ontology	0.0173941	0.051668	MITF, FLI1
cellular response to estradiol stimulus	Gene Ontology	0.0177335	0.051668	CCDC62
positive regulation of neuron death	Gene Ontology	0.0177335	0.051668	GRIN2B
postsynaptic density membrane	Gene Ontology	0.0181843	0.0523353	GRIN2B
response to nutrient levels	Gene Ontology	0.0190853	0.0523905	CHSY1
DNA-binding transcription activator activity, RNA polymerase II-specific	Gene Ontology	0.0191217	0.0523905	MITF, FLI1
activation of MAPKK activity	Gene Ontology	0.0195355	0.0523905	FRS2
camera-type eye development	Gene Ontology	0.0195355	0.0523905	MITF
estrogen receptor binding	Gene Ontology	0.0195355	0.0523905	CCDC62
nucleoplasm	Gene Ontology	0.0208368	0.0547647	MITF, PIK3C2A, FLI1, SEC14L1, CCDC62
long-term synaptic potentiation	Gene Ontology	0.0208849	0.0547647	GRIN2B
forebrain development	Gene Ontology	0.0213343	0.0553284	FRS2
heterophilic cell-cell adhesion via plasma membrane cell adhesion molecules	Gene Ontology	0.0217835	0.0557007	TENM2
cytosol	Gene Ontology	0.0221324	0.0557007	SEC14L1, FLI1, FRS2, PIK3C2A, ARHGAP15, ASRGL1
E-box binding	Gene Ontology	0.02313	0.0557007	MITF
regulation of synaptic plasticity	Gene Ontology	0.02313	0.0557007	GRIN2B
neuron development	Gene Ontology	0.02313	0.0557007	TENM2
epidermal growth factor receptor signaling pathway	Gene Ontology	0.02313	0.0557007	PIK3C2A
integral component of plasma membrane	Gene Ontology	0.0239632	0.0561415	GRIN2B, TENM2, FRS2
nuclear receptor transcription coactivator activity	Gene Ontology	0.0240266	0.0561415	CCDC62
phosphatidylinositol-mediated signaling	Gene Ontology	0.0253702	0.0581298	PIK3C2A
cell fate commitment	Gene Ontology	0.0253702	0.0581298	MITF
phosphatidylinositol phosphorylation	Gene Ontology	0.0258177	0.0585862	PIK3C2A
positive regulation of transcription, DNA-templated	Gene Ontology	0.026541	0.0588028	MITF, FLI1
positive regulation of autophagy	Gene Ontology	0.026712	0.0588028	PIK3C2A
cell adhesion molecule binding	Gene Ontology	0.0271589	0.0588028	TENM2
photoreceptor inner segment	Gene Ontology	0.0271589	0.0588028	ASRGL1
learning or memory	Gene Ontology	0.0276056	0.0592265	GRIN2B
clathrin-coated vesicle	Gene Ontology	0.0280521	0.0596423	PIK3C2A
excitatory postsynaptic potential	Gene Ontology	0.0284984	0.0600502	GRIN2B
cell surface	Gene Ontology	0.0303456	0.0625136	GRIN2B, IGSF3
collagen binding	Gene Ontology	0.030727	0.0625136	PODN
regulation of GTPase activity	Gene Ontology	0.0325064	0.0642676	ARHGAP15
filopodium	Gene Ontology	0.0329508	0.0642676	TENM2
phosphatidylinositol biosynthetic process	Gene Ontology	0.0347263	0.0666294	PIK3C2A
RNA polymerase II cis-regulatory region sequence-specific DNA binding	Gene Ontology	0.0359364	0.0672947	MITF, FLI1
lipid catabolic process	Gene Ontology	0.036056	0.0672947	IAH1
phosphatidylinositol binding	Gene Ontology	0.0364988	0.0672947	PIK3C2A
amyloid-beta binding	Gene Ontology	0.0364988	0.0672947	GRIN2B
fibroblast growth factor receptor signaling pathway	Gene Ontology	0.0364988	0.0672947	FRS2
calcium-mediated signaling	Gene Ontology	0.0373839	0.0683923	GRIN2B
hydrolase activity	Gene Ontology	0.0387101	0.0694723	IAH1
insulin receptor signaling pathway	Gene Ontology	0.0391518	0.0694723	PIK3C2A
ephrin receptor signaling pathway	Gene Ontology	0.0391518	0.0694723	GRIN2B
transcription, DNA-templated	Gene Ontology	0.0395933	0.0697314	MITF
Golgi cisterna membrane	Gene Ontology	0.0404757	0.0707574	CHSY1
exocytosis	Gene Ontology	0.0422382	0.0732956	PIK3C2A
response to ethanol	Gene Ontology	0.044437	0.0759937	GRIN2B
PML body	Gene Ontology	0.045754	0.0765812	TENM2
thiol-dependent ubiquitin-specific protease activity	Gene Ontology	0.0492576	0.0812923	MINDY4
plasma membrane	Gene Ontology	0.0521086	0.0848113	GRIN2B, TENM2, PIK3C2A, CCDC62, FRS2
zinc ion binding	Gene Ontology	0.0536833	0.0861854	GRIN2B, TRIM2
negative regulation of transcription by RNA polymerase II	Gene Ontology	0.0550856	0.087684	MITF, TENM2
activation of MAPK activity	Gene Ontology	0.0553598	0.087684	FRS2
endomembrane system	Gene Ontology	0.0562285	0.0884662	FRS2
protein-containing complex assembly	Gene Ontology	0.0579637	0.089812	MITF
microtubule cytoskeleton organization	Gene Ontology	0.0596958	0.089812	CCDC170
membrane organization	Gene Ontology	0.0596958	0.089812	PIK3C2A
DNA-binding transcription factor activity, RNA polymerase II-specific	Gene Ontology	0.0600971	0.089812	MITF, FLI1
animal organ morphogenesis	Gene Ontology	0.0601284	0.089812	FLI1
regulation of small GTPase mediated signal transduction	Gene Ontology	0.0622884	0.0913697	ARHGAP15
growth cone	Gene Ontology	0.0627199	0.0913697	TENM2
late endosome	Gene Ontology	0.0627199	0.0913697	GRIN2B
protein dimerization activity	Gene Ontology	0.0627199	0.0913697	MITF
cell-cell adhesion	Gene Ontology	0.0635822	0.0920576	TENM2
nuclear chromatin	Gene Ontology	0.0651389	0.0937364	MITF, FLI1
regulation of cell shape	Gene Ontology	0.067024	0.0958646	ARHGAP15
ciliary basal body	Gene Ontology	0.0674533	0.0958975	CCDC170
adherens junction	Gene Ontology	0.069169	0.0977478	FRS2
dendritic spine	Gene Ontology	0.0721642	0.101374	TENM2
positive regulation of protein kinase B signaling	Gene Ontology	0.0738717	0.103158	FRS2
regulation of cell population proliferation	Gene Ontology	0.0751504	0.104326	MITF
vesicle	Gene Ontology	0.0768527	0.105449	PIK3C2A
signal transduction	Gene Ontology	0.0777505	0.106064	TENM2, ARHGAP15
nucleus	Gene Ontology	0.079891	0.106958	MITF, TENM2, ASRGL1, FLI1, CCDC62
proteasome-mediated ubiquitin-dependent protein catabolic process	Gene Ontology	0.0802484	0.106958	TRIM2
endocytosis	Gene Ontology	0.080672	0.106958	PIK3C2A
cell junction	Gene Ontology	0.0840544	0.11082	TENM2
regulation of apoptotic process	Gene Ontology	0.0870044	0.113442	FRS2
signaling receptor activity	Gene Ontology	0.0941313	0.118165	GRIN2B
axon guidance	Gene Ontology	0.097467	0.121705	FRS2
brain development	Gene Ontology	0.101206	0.124768	GRIN2B
cell migration	Gene Ontology	0.10162	0.124768	PIK3C2A
ubiquitin-protein transferase activity	Gene Ontology	0.102035	0.124768	TRIM2
chemical synaptic transmission	Gene Ontology	0.108228	0.131659	GRIN2B
postsynaptic density	Gene Ontology	0.109462	0.132116	GRIN2B
microtubule binding	Gene Ontology	0.109873	0.132116	CCDC170
DNA-binding transcription repressor activity, RNA polymerase II-specific	Gene Ontology	0.110283	0.132116	MITF
lysosome	Gene Ontology	0.113972	0.135845	GRIN2B
protein polyubiquitination	Gene Ontology	0.116015	0.137379	TRIM2
GTPase activator activity	Gene Ontology	0.116423	0.137379	ARHGAP15
ubiquitin protein ligase activity	Gene Ontology	0.123737	0.145284	TRIM2
protein heterodimerization activity	Gene Ontology	0.128179	0.149754	TENM2
positive regulation of GTPase activity	Gene Ontology	0.132199	0.152936	ARHGAP15
nuclear body	Gene Ontology	0.132199	0.152936	FLI1
protein binding	Gene Ontology	0.141094	0.16243	CCDC62, CCDC170, SEC14L1, FLI1, FRS2, GRIN2B, MITF, TRIM2
collagen-containing extracellular matrix	Gene Ontology	0.157123	0.179135	PODN
positive regulation of gene expression	Gene Ontology	0.165279	0.187529	MITF
negative regulation of cell population proliferation	Gene Ontology	0.166439	0.18794	PODN
cytoskeleton	Gene Ontology	0.17106	0.192239	GRIN2B
synapse	Gene Ontology	0.176421	0.196393	TENM2
dendrite	Gene Ontology	0.176421	0.196393	TENM2
proteolysis	Gene Ontology	0.181749	0.201374	ASRGL1
multicellular organism development	Gene Ontology	0.192308	0.212078	GRIN2B
sequence-specific double-stranded DNA binding	Gene Ontology	0.225743	0.246645	FLI1
innate immune response	Gene Ontology	0.227541	0.247464	SEC14L1
cell differentiation	Gene Ontology	0.241082	0.260988	FLI1
DNA-binding transcription factor activity	Gene Ontology	0.24496	0.263975	FLI1
Golgi membrane	Gene Ontology	0.248119	0.266164	CHSY1
protein-containing complex	Gene Ontology	0.250567	0.267574	MITF
protein homodimerization activity	Gene Ontology	0.263383	0.279993	TENM2
calcium ion binding	Gene Ontology	0.274639	0.290649	TENM2
molecular_function	Gene Ontology	0.291053	0.306645	IGSF3
regulation of transcription by RNA polymerase II	Gene Ontology	0.294029	0.308404	FLI1
regulation of transcription, DNA-templated	Gene Ontology	0.301255	0.314585	MITF
endoplasmic reticulum	Gene Ontology	0.377146	0.392099	TENM2
G protein-coupled receptor signaling pathway	Gene Ontology	0.40974	0.424116	FRS2
DNA binding	Gene Ontology	0.430836	0.444006	FLI1
identical protein binding	Gene Ontology	0.493805	0.506215	IAH1
ATP binding	Gene Ontology	0.49549	0.506215	PIK3C2A
integral component of membrane	Gene Ontology	0.508041	0.516801	CHSY1, IGSF3
extracellular space	Gene Ontology	0.521051	0.52776	PODN
extracellular region	Gene Ontology	0.579406	0.584358	CHSY1
extracellular exosome	Gene Ontology	0.625778	0.628441	PIK3C2A
metal ion binding	Gene Ontology	0.662557	0.662557	CHSY1
