# Supplementary material for: Genomic Insights into Pig Domestication and Adaptation: An Integrated Approach Using Genome-Wide Selection Analysis and Multiple Public Datasets
Source: Animals (Basel). 2024 Nov 4;14(21):3159. doi: 10.3390/ani14213159 (PMC11545170; doi:10.3390/ani14213159)
Supplement: Supplementary file 1 [file animals-14-03159-s001.zip › Table S5 Enrichment results of KEGG pathways and GO terms for candidate genes associated with domestication from wild boars to indigenous pigs.xlsx]

## Sheet: Table S5
Table S5 Enrichment results of KEGG pathways and GO terms for candidate genes associated with domestication from wild boars to indigenous pigs
Term name	Term type	P-Value	Corrected P-Value	Genes
Maturity onset diabetes of the young	KEGG PATHWAY	0.0116292	0.0408202	NR5A2
DNA replication	KEGG PATHWAY	0.015904	0.0434709	PRIM2
ECM-receptor interaction	KEGG PATHWAY	0.0370179	0.0683664	TNR
Ribosome biogenesis in eukaryotes	KEGG PATHWAY	0.0449288	0.0726204	SPATA5
AMPK signaling pathway	KEGG PATHWAY	0.051131	0.078811	CAB39
Relaxin signaling pathway	KEGG PATHWAY	0.0552448	0.0820665	RLF
Spliceosome	KEGG PATHWAY	0.0572953	0.0838967	DHX38
mTOR signaling pathway	KEGG PATHWAY	0.0646427	0.0920261	CAB39
Focal adhesion	KEGG PATHWAY	0.0831753	0.11072	TNR
MicroRNAs in cancer	KEGG PATHWAY	0.122278	0.148325	TNR
Human papillomavirus infection	KEGG PATHWAY	0.134078	0.158878	TNR
Neuroactive ligand-receptor interaction	KEGG PATHWAY	0.137098	0.161524	RLF
PI3K-Akt signaling pathway	KEGG PATHWAY	0.14311	0.164818	TNR
Metabolic pathways	KEGG PATHWAY	0.468832	0.473451	LIAS
4 iron, 4 sulfur cluster binding	Gene Ontology	0.000165159	0.0336009	LIAS, PRIM2
response to lipopolysaccharide	Gene Ontology	0.00163447	0.0336009	NOCT, LIAS
positive regulation of transcription, DNA-templated	Gene Ontology	0.0016824	0.0336009	RLF, NR5A2, NAA15
mitochondrion	Gene Ontology	0.00180852	0.0336009	NOCT, MIPEP, LIAS, SPATA5
cytoplasm	Gene Ontology	0.00209396	0.0336009	NAA15, THEMIS, LIAS, AFTPH, NOCT, NR5A2, SPATA5
NatA complex	Gene Ontology	0.00259535	0.0336009	NAA15
alpha DNA polymerase:primase complex	Gene Ontology	0.00259535	0.0336009	PRIM2
DNA replication, synthesis of RNA primer	Gene Ontology	0.00259535	0.0336009	PRIM2
protein processing involved in protein targeting to mitochondrion	Gene Ontology	0.00259535	0.0336009	MIPEP
calcineurin-mediated signaling	Gene Ontology	0.00302729	0.0336009	NR5A2
positive regulation of transmission of nerve impulse	Gene Ontology	0.00302729	0.0336009	TNR
nucleoplasm	Gene Ontology	0.00316407	0.0336009	AFTPH, KHDRBS2, DHX38, NOCT, NR5A2, PRIM2
mRNA binding	Gene Ontology	0.00340468	0.0336009	NOCT, KHDRBS2
response to thyroid hormone	Gene Ontology	0.00345906	0.0336009	CAB39
cellular hypotonic response	Gene Ontology	0.00345906	0.0336009	CAB39
N-terminal peptidyl-methionine acetylation	Gene Ontology	0.00345906	0.0336009	NAA15
protein lipoylation	Gene Ontology	0.00345906	0.0336009	LIAS
AP-1 adaptor complex	Gene Ontology	0.00345906	0.0336009	AFTPH
negative regulation of potassium ion transmembrane transporter activity	Gene Ontology	0.00389065	0.0336009	CAB39
histone H3-K4 monomethylation	Gene Ontology	0.00389065	0.0336009	RLF
peptide disulfide oxidoreductase activity	Gene Ontology	0.00389065	0.0336009	PDIA5
negative regulation of synaptic transmission	Gene Ontology	0.00389065	0.0336009	TNR
nucleus	Gene Ontology	0.0041697	0.0336009	NAA15, THEMIS, RLF, KHDRBS2, DHX38, NOCT, NR5A2
cellular nitrogen compound metabolic process	Gene Ontology	0.00432206	0.0336009	LIAS
N-terminal protein amino acid acetylation	Gene Ontology	0.00432206	0.0336009	NAA15
NADP metabolic process	Gene Ontology	0.00432206	0.0336009	NOCT
negative regulation of potassium ion transmembrane transport	Gene Ontology	0.0047533	0.0336009	CAB39
peptide alpha-N-acetyltransferase activity	Gene Ontology	0.0047533	0.0336009	NAA15
deadenylation-dependent decapping of nuclear-transcribed mRNA	Gene Ontology	0.0047533	0.0336009	NOCT
homeostatic process	Gene Ontology	0.00518436	0.034939	NR5A2
locomotory exploration behavior	Gene Ontology	0.00604596	0.034939	TNR
peptide metabolic process	Gene Ontology	0.00604596	0.034939	MIPEP
mechanosensitive ion channel activity	Gene Ontology	0.00604596	0.034939	TMEM63A
regulation of DNA methylation	Gene Ontology	0.00604596	0.034939	RLF
P-body assembly	Gene Ontology	0.00604596	0.034939	NOCT
bile acid metabolic process	Gene Ontology	0.0064765	0.034939	NR5A2
poly(A)-specific ribonuclease activity	Gene Ontology	0.0064765	0.034939	NOCT
calcium activated cation channel activity	Gene Ontology	0.0064765	0.034939	TMEM63A
negative regulation of cell-cell adhesion	Gene Ontology	0.00690686	0.0353976	TNR
chromosome organization	Gene Ontology	0.00690686	0.0353976	RLF
DNA integration	Gene Ontology	0.00733704	0.0366852	RLF
neuron cell-cell adhesion	Gene Ontology	0.00776705	0.037029	TNR
acetyltransferase activity	Gene Ontology	0.00776705	0.037029	NAA15
signal transduction by protein phosphorylation	Gene Ontology	0.00819688	0.03819	CAB39
intracellular transport	Gene Ontology	0.00862654	0.0384444	AFTPH
regulation of embryonic development	Gene Ontology	0.00862654	0.0384444	NOCT
protein disulfide isomerase activity	Gene Ontology	0.00948533	0.0408202	PDIA5
embryo development ending in birth or egg hatching	Gene Ontology	0.00991447	0.0408202	NR5A2
signaling receptor binding	Gene Ontology	0.0101367	0.0408202	RLF, TNR
insulin receptor binding	Gene Ontology	0.0103434	0.0408202	RLF
poly(A) binding	Gene Ontology	0.0103434	0.0408202	KHDRBS2
positive regulation of wound healing	Gene Ontology	0.0107722	0.0408202	RLF
telomere maintenance via semi-conservative replication	Gene Ontology	0.0107722	0.0408202	PRIM2
mitochondrial matrix	Gene Ontology	0.0110843	0.0408202	MIPEP, LIAS
intracellular receptor signaling pathway	Gene Ontology	0.0116292	0.0408202	NR5A2
poly(U) RNA binding	Gene Ontology	0.0116292	0.0408202	KHDRBS2
associative learning	Gene Ontology	0.0120575	0.0408202	TNR
mRNA stabilization	Gene Ontology	0.0120575	0.0408202	NOCT
positive regulation of viral genome replication	Gene Ontology	0.0124856	0.0408202	NR5A2
protein kinase activator activity	Gene Ontology	0.0124856	0.0408202	CAB39
protein binding	Gene Ontology	0.0127619	0.0408202	TMEM63A, CAB39, THEMIS, PDIA5, RLF, KHDRBS2, DHX38, NAA15, NR5A2, PRIM2
positive regulation of synaptic transmission, glutamatergic	Gene Ontology	0.0129135	0.0408202	TNR
spermatogenesis	Gene Ontology	0.0130927	0.0408202	RLF, SPATA5
protein serine/threonine kinase activator activity	Gene Ontology	0.0133412	0.0408202	CAB39
DNA replication initiation	Gene Ontology	0.0133412	0.0408202	PRIM2
positive regulation of peptidyl-threonine phosphorylation	Gene Ontology	0.0133412	0.0408202	CAB39
3'-5'-exoribonuclease activity	Gene Ontology	0.0141962	0.0427973	NOCT
DNA binding	Gene Ontology	0.0144376	0.0428942	RLF, NR5A2, PRIM2
tissue development	Gene Ontology	0.0150504	0.0434636	NR5A2
metal ion binding	Gene Ontology	0.0151637	0.0434636	NOCT, MIPEP, LIAS, PRIM2
RNA phosphodiester bond hydrolysis, exonucleolytic	Gene Ontology	0.0154773	0.0434636	NOCT
positive regulation of epithelial cell migration	Gene Ontology	0.0154773	0.0434636	RLF
COP9 signalosome	Gene Ontology	0.015904	0.0434709	THEMIS
DNA-binding transcription activator activity, RNA polymerase II-specific	Gene Ontology	0.0171314	0.0462097	RLF, NR5A2
cation transmembrane transport	Gene Ontology	0.0180348	0.0467209	TMEM63A
SH2 domain binding	Gene Ontology	0.0180348	0.0467209	KHDRBS2
neutrophil degranulation	Gene Ontology	0.01825	0.0467209	TMEM63A, CAB39
clathrin binding	Gene Ontology	0.0184605	0.0467209	AFTPH
nuclear receptor activity	Gene Ontology	0.0184605	0.0467209	NR5A2
neuromuscular process controlling balance	Gene Ontology	0.0193112	0.0481661	TNR
negative regulation of osteoblast differentiation	Gene Ontology	0.0197364	0.0481661	NOCT
long-term synaptic potentiation	Gene Ontology	0.0197364	0.0481661	TNR
hormone-mediated signaling pathway	Gene Ontology	0.0201613	0.0486243	NR5A2
response to activity	Gene Ontology	0.0205861	0.0490715	CAB39
positive regulation of protein serine/threonine kinase activity	Gene Ontology	0.0218594	0.0515078	CAB39
synapse organization	Gene Ontology	0.0222835	0.0517224	TNR
ribosome binding	Gene Ontology	0.0227074	0.0517224	NAA15
positive regulation of fat cell differentiation	Gene Ontology	0.0227074	0.0517224	NOCT
IRE1-mediated unfolded protein response	Gene Ontology	0.0239781	0.0540166	PDIA5
RNA export from nucleus	Gene Ontology	0.0248244	0.0553151	DHX38
cell redox homeostasis	Gene Ontology	0.0256699	0.0559823	PDIA5
mRNA 3'-end processing	Gene Ontology	0.0256699	0.0559823	DHX38
adenylate cyclase-inhibiting G protein-coupled receptor signaling pathway	Gene Ontology	0.0260925	0.0563048	RLF
RNA polymerase II transcription regulator complex	Gene Ontology	0.0265148	0.0566202	NR5A2
cell differentiation	Gene Ontology	0.0270787	0.0572282	NAA15, SPATA5
regulation of circadian rhythm	Gene Ontology	0.0282025	0.0586793	NOCT
activation of protein kinase activity	Gene Ontology	0.028624	0.0586793	CAB39
circadian regulation of gene expression	Gene Ontology	0.028624	0.0586793	NOCT
G protein-coupled receptor binding	Gene Ontology	0.0290454	0.0589534	RLF
epithelial cell differentiation	Gene Ontology	0.0294665	0.0592219	NR5A2
tertiary granule membrane	Gene Ontology	0.0315697	0.0624563	TMEM63A
circadian rhythm	Gene Ontology	0.0319898	0.0624563	NOCT
RNA helicase activity	Gene Ontology	0.0319898	0.0624563	DHX38
regulation of alternative mRNA splicing, via spliceosome	Gene Ontology	0.0324098	0.0626793	KHDRBS2
neural tube closure	Gene Ontology	0.0336686	0.0645052	LIAS
cholesterol homeostasis	Gene Ontology	0.0361816	0.068048	NR5A2
Schaffer collateral - CA1 synapse	Gene Ontology	0.0361816	0.068048	TNR
catalytic step 2 spliceosome	Gene Ontology	0.0370179	0.0683664	DHX38
P-body	Gene Ontology	0.0378535	0.0692855	NOCT
dephosphorylation	Gene Ontology	0.0391057	0.0703216	NOCT
specific granule membrane	Gene Ontology	0.0391057	0.0703216	TMEM63A
spliceosomal complex	Gene Ontology	0.0399396	0.0705829	DHX38
trans-Golgi network membrane	Gene Ontology	0.0399396	0.0705829	AFTPH
centriolar satellite	Gene Ontology	0.0407728	0.0713583	TMEM63A
kinase binding	Gene Ontology	0.0416054	0.0713583	CAB39
cellular response to leukemia inhibitory factor	Gene Ontology	0.0416054	0.0713583	NR5A2
hormone activity	Gene Ontology	0.0420214	0.0713583	RLF
G1/S transition of mitotic cell cycle	Gene Ontology	0.042853	0.0713583	PRIM2
extracellular region	Gene Ontology	0.0430825	0.0713583	RLF, CAB39, TNR
response to oxidative stress	Gene Ontology	0.0432685	0.0713583	LIAS
mRNA export from nucleus	Gene Ontology	0.0432685	0.0713583	DHX38
regulation of transcription, DNA-templated	Gene Ontology	0.0435112	0.0713583	RLF, NR5A2
intracellular membrane-bounded organelle	Gene Ontology	0.0450423	0.0726204	TMEM63A, AFTPH
metalloendopeptidase activity	Gene Ontology	0.0453435	0.0726204	MIPEP
protease binding	Gene Ontology	0.045758	0.0727162	RLF
phospholipid binding	Gene Ontology	0.0465865	0.0734633	NR5A2
zinc ion binding	Gene Ontology	0.0483762	0.0755623	RLF, NR5A2
secretory granule lumen	Gene Ontology	0.0486547	0.0755623	CAB39
ficolin-1-rich granule lumen	Gene Ontology	0.0523669	0.0795201	CAB39
intracellular anatomical structure	Gene Ontology	0.0523669	0.0795201	DHX38
Z disc	Gene Ontology	0.0540124	0.0814158	CAB39
cell cycle arrest	Gene Ontology	0.0552448	0.0820665	CAB39
SH3 domain binding	Gene Ontology	0.0556552	0.0820814	KHDRBS2
membrane	Gene Ontology	0.0577631	0.0838975	DHX38, CAB39, NAA15
oxidoreductase activity	Gene Ontology	0.0581144	0.0838975	PDIA5
nucleic acid binding	Gene Ontology	0.0613839	0.0879979	TMEM63A
mRNA processing	Gene Ontology	0.0666741	0.0942634	KHDRBS2
transcription initiation from RNA polymerase II promoter	Gene Ontology	0.0674855	0.0946778	NR5A2
peptidyl-serine phosphorylation	Gene Ontology	0.0678909	0.0946778	CAB39
protein folding	Gene Ontology	0.0699156	0.0968426	PDIA5
regulation of cell population proliferation	Gene Ontology	0.0711285	0.0978613	NR5A2
T cell receptor signaling pathway	Gene Ontology	0.0731466	0.099967	THEMIS
protein stabilization	Gene Ontology	0.0767688	0.103537	NAA15
cell-cell junction	Gene Ontology	0.0767688	0.103537	THEMIS
transcription by RNA polymerase II	Gene Ontology	0.0783743	0.105011	NOCT
negative regulation of gene expression	Gene Ontology	0.0875555	0.115799	NOCT
positive regulation of transcription by RNA polymerase II	Gene Ontology	0.0886636	0.116513	RLF, NR5A2
axon guidance	Gene Ontology	0.0923115	0.120534	TNR
cell-cell signaling	Gene Ontology	0.0931019	0.120797	RLF
transcription regulator complex	Gene Ontology	0.0938916	0.121055	NAA15
ATPase activity	Gene Ontology	0.095075	0.121815	SPATA5
brain development	Gene Ontology	0.0958631	0.122062	SPATA5
membrane raft	Gene Ontology	0.0982236	0.124027	TNR
angiogenesis	Gene Ontology	0.0986164	0.124027	NAA15
mRNA splicing, via spliceosome	Gene Ontology	0.101753	0.127192	DHX38
extracellular matrix organization	Gene Ontology	0.104099	0.129336	TNR
transcription regulatory region sequence-specific DNA binding	Gene Ontology	0.108386	0.13385	NR5A2
RNA binding	Gene Ontology	0.116909	0.143511	DHX38, NAA15
endoplasmic reticulum lumen	Gene Ontology	0.121128	0.147805	PDIA5
lysosomal membrane	Gene Ontology	0.129528	0.155991	TMEM63A
protein transport	Gene Ontology	0.130288	0.155991	AFTPH
ATP binding	Gene Ontology	0.13088	0.155991	DHX38, SPATA5
adaptive immune response	Gene Ontology	0.140485	0.164507	THEMIS
protein-containing complex binding	Gene Ontology	0.141236	0.164507	CAB39
glutamatergic synapse	Gene Ontology	0.14311	0.164818	TNR
protein serine/threonine kinase activity	Gene Ontology	0.144233	0.165183	CAB39
extracellular space	Gene Ontology	0.147047	0.16747	RLF, TNR
intracellular signal transduction	Gene Ontology	0.14871	0.167922	CAB39
collagen-containing extracellular matrix	Gene Ontology	0.149082	0.167922	TNR
inflammatory response	Gene Ontology	0.153165	0.171579	LIAS
sequence-specific DNA binding	Gene Ontology	0.16201	0.1805	NR5A2
proteolysis	Gene Ontology	0.172582	0.191239	MIPEP
chromatin binding	Gene Ontology	0.175837	0.193799	NR5A2
cell adhesion	Gene Ontology	0.188382	0.206515	TNR
negative regulation of apoptotic process	Gene Ontology	0.191578	0.208902	NAA15
oxidation-reduction process	Gene Ontology	0.204945	0.222295	PDIA5
sequence-specific double-stranded DNA binding	Gene Ontology	0.214661	0.231608	NR5A2
extracellular exosome	Gene Ontology	0.227771	0.244466	TMEM63A, CAB39
cell surface	Gene Ontology	0.230042	0.245618	TNR
DNA-binding transcription factor activity	Gene Ontology	0.233084	0.247576	NR5A2
RNA polymerase II cis-regulatory region sequence-specific DNA binding	Gene Ontology	0.249448	0.263592	NR5A2
perinuclear region of cytoplasm	Gene Ontology	0.262888	0.276369	NOCT
regulation of transcription by RNA polymerase II	Gene Ontology	0.280243	0.293112	RLF
DNA-binding transcription factor activity, RNA polymerase II-specific	Gene Ontology	0.31835	0.331278	NR5A2
nuclear chromatin	Gene Ontology	0.330625	0.342314	NR5A2
endoplasmic reticulum membrane	Gene Ontology	0.338594	0.348803	PDIA5
Golgi apparatus	Gene Ontology	0.355985	0.364885	AFTPH
cytosol	Gene Ontology	0.382891	0.39051	CAB39, AFTPH, NAA15
G protein-coupled receptor signaling pathway	Gene Ontology	0.3922	0.398025	RLF
integral component of membrane	Gene Ontology	0.809156	0.813123	TMEM63A
plasma membrane	Gene Ontology	0.881015	0.881015	TMEM63A
