# Supplementary material for: Genomic Insights into Pig Domestication and Adaptation: An Integrated Approach Using Genome-Wide Selection Analysis and Multiple Public Datasets
Source: Animals (Basel). 2024 Nov 4;14(21):3159. doi: 10.3390/ani14213159 (PMC11545170; doi:10.3390/ani14213159)
Supplement: Supplementary file 1 [file animals-14-03159-s001.zip › Table S6 Enrichment results of KEGG pathways and GO terms for candidate genes associated with artificial selection from indigenous pigs to commercial pigs.xlsx]

## Sheet: Table S6
Table S6 Enrichment results of KEGG pathways and GO terms for candidate genes associated with artificial selection from indigenous pigs to commercial pigs
Term name	Term type	P-Value	Corrected P-Value	Genes
Renin secretion	KEGG PATHWAY	0.00024833	0.0229273	ITPR2, PDE3A
Metabolic pathways	KEGG PATHWAY	0.000980508	0.0267537	HSD17B12, SC5D, PDE3A, UGP2
cGMP-PKG signaling pathway	KEGG PATHWAY	0.00139291	0.0267537	ITPR2, PDE3A
Steroid biosynthesis	KEGG PATHWAY	0.00660382	0.0276439	SC5D
Biosynthesis of unsaturated fatty acids	KEGG PATHWAY	0.00923406	0.0302206	HSD17B12
Fatty acid elongation	KEGG PATHWAY	0.00923406	0.0302206	HSD17B12
Galactose metabolism	KEGG PATHWAY	0.0105468	0.0327313	UGP2
Pentose and glucuronate interconversions	KEGG PATHWAY	0.0115302	0.0329436	UGP2
Starch and sucrose metabolism	KEGG PATHWAY	0.0121854	0.0332329	UGP2
Amino sugar and nucleotide sugar metabolism	KEGG PATHWAY	0.0161079	0.0408369	UGP2
Fatty acid metabolism	KEGG PATHWAY	0.0190403	0.0450263	HSD17B12
Steroid hormone biosynthesis	KEGG PATHWAY	0.020016	0.045036	HSD17B12
Long-term depression	KEGG PATHWAY	0.020016	0.045036	ITPR2
Cortisol synthesis and secretion	KEGG PATHWAY	0.0216401	0.0472004	ITPR2
Long-term potentiation	KEGG PATHWAY	0.0222891	0.0472004	ITPR2
Thyroid hormone synthesis	KEGG PATHWAY	0.0245573	0.0497619	ITPR2
Gastric acid secretion	KEGG PATHWAY	0.024881	0.0497619	ITPR2
Gap junction	KEGG PATHWAY	0.0290792	0.0555367	ITPR2
Salivary secretion	KEGG PATHWAY	0.0297237	0.0555367	ITPR2
Morphine addiction	KEGG PATHWAY	0.0300457	0.0555367	PDE3A
GnRH signaling pathway	KEGG PATHWAY	0.0306895	0.0555367	ITPR2
Aldosterone synthesis and secretion	KEGG PATHWAY	0.0322973	0.0555367	ITPR2
Pancreatic secretion	KEGG PATHWAY	0.0322973	0.0555367	ITPR2
Phosphatidylinositol signaling system	KEGG PATHWAY	0.0326186	0.0555367	ITPR2
Choline metabolism in cancer	KEGG PATHWAY	0.0326186	0.0555367	SLC44A1
Inflammatory mediator regulation of TRP channels	KEGG PATHWAY	0.0329398	0.0555367	ITPR2
C-type lectin receptor signaling pathway	KEGG PATHWAY	0.0342234	0.0555367	ITPR2
Parathyroid hormone synthesis, secretion and action	KEGG PATHWAY	0.0348647	0.0555367	ITPR2
Glucagon signaling pathway	KEGG PATHWAY	0.0348647	0.0555367	ITPR2
Cholinergic synapse	KEGG PATHWAY	0.0367861	0.0575782	ITPR2
Glutamatergic synapse	KEGG PATHWAY	0.0374258	0.05807	ITPR2
Serotonergic synapse	KEGG PATHWAY	0.0377455	0.05807	ITPR2
Platelet activation	KEGG PATHWAY	0.0406183	0.0619601	ITPR2
Oocyte meiosis	KEGG PATHWAY	0.0418926	0.0626159	ITPR2
Purine metabolism	KEGG PATHWAY	0.0425291	0.0626159	PDE3A
Dopaminergic synapse	KEGG PATHWAY	0.0428473	0.0626159	ITPR2
Vascular smooth muscle contraction	KEGG PATHWAY	0.0431653	0.0626159	ITPR2
Apoptosis	KEGG PATHWAY	0.0444365	0.0628904	ITPR2
Apelin signaling pathway	KEGG PATHWAY	0.044754	0.0628904	ITPR2
Estrogen signaling pathway	KEGG PATHWAY	0.0450714	0.0628904	ITPR2
Retrograde endocannabinoid signaling	KEGG PATHWAY	0.0482406	0.065288	ITPR2
Oxytocin signaling pathway	KEGG PATHWAY	0.0498215	0.0659402	ITPR2
Cushing syndrome	KEGG PATHWAY	0.0504532	0.0662888	ITPR2
Cellular senescence	KEGG PATHWAY	0.0520307	0.0673779	ITPR2
Alzheimer disease	KEGG PATHWAY	0.0554927	0.0703429	ITPR2
NOD-like receptor signaling pathway	KEGG PATHWAY	0.0576898	0.0726165	ITPR2
Kaposi sarcoma-associated herpesvirus infection	KEGG PATHWAY	0.0601949	0.0752436	ITPR2
Calcium signaling pathway	KEGG PATHWAY	0.0623818	0.0774395	ITPR2
Viral carcinogenesis	KEGG PATHWAY	0.0648754	0.0799834	SND1
Proteoglycans in cancer	KEGG PATHWAY	0.0654978	0.0802014	ITPR2
Human immunodeficiency virus 1 infection	KEGG PATHWAY	0.0682941	0.082503	ITPR2
cAMP signaling pathway	KEGG PATHWAY	0.0689145	0.0826973	PDE3A
Human cytomegalovirus infection	KEGG PATHWAY	0.0723195	0.0856415	ITPR2
membrane	Gene Ontology	0.000373715	0.0229273	ITPR2, OSBPL1A, SLC44A1, SND1, SC5D
extracellular exosome	Gene Ontology	0.000382122	0.0229273	OSBPL1A, UGP2, TRHDE, SND1, SLC44A1
lipid metabolic process	Gene Ontology	0.00098724	0.0267537	SC5D, PDE3A
cilium assembly	Gene Ontology	0.00186564	0.0267537	TTC39C, CFAP43
regulation of meiotic nuclear division	Gene Ontology	0.00198539	0.0267537	PDE3A
choline transmembrane transporter activity	Gene Ontology	0.00198539	0.0267537	SLC44A1
choline catabolic process	Gene Ontology	0.00231593	0.0267537	SLC44A1
dense body	Gene Ontology	0.00231593	0.0267537	SND1
cellular response to cGMP	Gene Ontology	0.00231593	0.0267537	PDE3A
choline transport	Gene Ontology	0.00264638	0.0267537	SLC44A1
miRNA catabolic process	Gene Ontology	0.00264638	0.0267537	SND1
calcium ion transmembrane transporter activity	Gene Ontology	0.00297672	0.0267537	ITPR2
regulation of DNA damage checkpoint	Gene Ontology	0.00330696	0.0267537	WDR76
platelet dense tubular network membrane	Gene Ontology	0.00330696	0.0267537	ITPR2
organelle membrane contact site	Gene Ontology	0.00330696	0.0267537	OSBPL1A
endoplasmic reticulum membrane	Gene Ontology	0.00331987	0.0267537	HSD17B12, SC5D, ITPR2
positive regulation of vascular permeability	Gene Ontology	0.00396714	0.0267537	PDE3A
estradiol 17-beta-dehydrogenase activity	Gene Ontology	0.00396714	0.0267537	HSD17B12
regulation of cell cycle process	Gene Ontology	0.00396714	0.0267537	SND1
glucose binding	Gene Ontology	0.00396714	0.0267537	UGP2
regulation of nucleic acid-templated transcription	Gene Ontology	0.00429708	0.0267537	SND1
3',5'-cyclic-AMP phosphodiesterase activity	Gene Ontology	0.00429708	0.0267537	PDE3A
estrogen biosynthetic process	Gene Ontology	0.00462691	0.0267537	HSD17B12
inositol phosphate-mediated signaling	Gene Ontology	0.00462691	0.0267537	ITPR2
inositol 1,4,5 trisphosphate binding	Gene Ontology	0.00462691	0.0267537	ITPR2
negative regulation of vascular permeability	Gene Ontology	0.00462691	0.0267537	PDE3A
integral component of membrane	Gene Ontology	0.00469907	0.0267537	HSD17B12, SC5D, PDE3A, ITPR2, SLC44A1
RISC complex	Gene Ontology	0.00495665	0.0267537	SND1
sterol transporter activity	Gene Ontology	0.00495665	0.0267537	OSBPL1A
cellular response to ethanol	Gene Ontology	0.00495665	0.0267537	ITPR2
peptide catabolic process	Gene Ontology	0.00528629	0.0267537	TRHDE
negative regulation of cAMP-mediated signaling	Gene Ontology	0.00528629	0.0267537	PDE3A
sperm axoneme assembly	Gene Ontology	0.00561582	0.0267537	CFAP43
sterol binding	Gene Ontology	0.00561582	0.0267537	OSBPL1A
sterol biosynthetic process	Gene Ontology	0.00594526	0.0267537	SC5D
nuclease activity	Gene Ontology	0.00594526	0.0267537	SND1
sterol transport	Gene Ontology	0.00594526	0.0267537	OSBPL1A
long-chain fatty-acyl-CoA biosynthetic process	Gene Ontology	0.00660382	0.0276439	HSD17B12
glycogen biosynthetic process	Gene Ontology	0.00660382	0.0276439	UGP2
oocyte maturation	Gene Ontology	0.00693295	0.0283621	PDE3A
cGMP-mediated signaling	Gene Ontology	0.00726198	0.0290479	PDE3A
RNA catabolic process	Gene Ontology	0.00759092	0.0297036	SND1
metalloaminopeptidase activity	Gene Ontology	0.00791975	0.0302206	TRHDE
site of DNA damage	Gene Ontology	0.00824848	0.0302206	WDR76
aminopeptidase activity	Gene Ontology	0.0085771	0.0302206	TRHDE
bile acid biosynthetic process	Gene Ontology	0.00923406	0.0302206	OSBPL1A
fibronectin binding	Gene Ontology	0.00923406	0.0302206	HSD17B12
cAMP-mediated signaling	Gene Ontology	0.00923406	0.0302206	PDE3A
heterochromatin	Gene Ontology	0.00923406	0.0302206	WDR76
glycogen metabolic process	Gene Ontology	0.00956239	0.0307362	UGP2
gene silencing by RNA	Gene Ontology	0.0105468	0.0327313	SND1
endonuclease activity	Gene Ontology	0.0112025	0.0329436	SND1
endoribonuclease activity	Gene Ontology	0.0112025	0.0329436	SND1
sarcoplasmic reticulum membrane	Gene Ontology	0.0112025	0.0329436	ITPR2
phosphatidylcholine biosynthetic process	Gene Ontology	0.0115302	0.0329436	SLC44A1
regulation of cholesterol biosynthetic process	Gene Ontology	0.0118579	0.0332329	SC5D
release of sequestered calcium ion into cytosol	Gene Ontology	0.0121854	0.0332329	ITPR2
positive regulation of cell-substrate adhesion	Gene Ontology	0.0125128	0.0336165	HSD17B12
oxidation-reduction process	Gene Ontology	0.012721	0.0336733	HSD17B12, SC5D
fatty acid biosynthetic process	Gene Ontology	0.0141484	0.036909	HSD17B12
sarcoplasmic reticulum	Gene Ontology	0.014802	0.0380623	ITPR2
cholesterol binding	Gene Ontology	0.0164341	0.0410853	OSBPL1A
cellular response to cAMP	Gene Ontology	0.017738	0.0431465	ITPR2
regulation of cardiac conduction	Gene Ontology	0.017738	0.0431465	ITPR2
cellular response to transforming growth factor beta stimulus	Gene Ontology	0.0187149	0.0449157	PDE3A
cytosol	Gene Ontology	0.0192612	0.0450263	OSBPL1A, PDE3A, UGP2, SND1, SLC44A1
scaffold protein binding	Gene Ontology	0.020016	0.045036	ITPR2
peptide binding	Gene Ontology	0.020341	0.0452023	TRHDE
regulation of blood pressure	Gene Ontology	0.0219647	0.0472004	TRHDE
collagen binding	Gene Ontology	0.0222891	0.0472004	HSD17B12
regulation of insulin secretion	Gene Ontology	0.0235858	0.0493657	ITPR2
RNA phosphodiester bond hydrolysis, endonucleolytic	Gene Ontology	0.0239098	0.0494685	SND1
cholesterol metabolic process	Gene Ontology	0.024881	0.0497619	OSBPL1A
phosphatidylinositol binding	Gene Ontology	0.0264977	0.052413	ITPR2
transport across blood-brain barrier	Gene Ontology	0.0277892	0.0543703	SLC44A1
transmembrane transporter activity	Gene Ontology	0.0290792	0.0555367	SLC44A1
transcription coregulator activity	Gene Ontology	0.0294015	0.0555367	SND1
antigen processing and presentation of exogenous peptide antigen via MHC class II	Gene Ontology	0.0322973	0.0555367	OSBPL1A
melanosome	Gene Ontology	0.0326186	0.0555367	SND1
secretory granule membrane	Gene Ontology	0.0326186	0.0555367	ITPR2
platelet activation	Gene Ontology	0.0335818	0.0555367	ITPR2
motile cilium	Gene Ontology	0.0342234	0.0555367	CFAP43
axoneme	Gene Ontology	0.0345441	0.0555367	CFAP43
osteoblast differentiation	Gene Ontology	0.0348647	0.0555367	SND1
phospholipid binding	Gene Ontology	0.0358258	0.0565671	OSBPL1A
iron ion binding	Gene Ontology	0.0415742	0.0626159	SC5D
signal transduction	Gene Ontology	0.0431311	0.0626159	ITPR2, TRHDE
ion channel binding	Gene Ontology	0.0434832	0.0626159	ITPR2
oxidoreductase activity	Gene Ontology	0.044754	0.0628904	SC5D
late endosome	Gene Ontology	0.045706	0.0632853	OSBPL1A
cell cortex	Gene Ontology	0.0463403	0.0636736	ITPR2
cytoplasmic vesicle membrane	Gene Ontology	0.0469741	0.0640556	ITPR2
vesicle-mediated transport	Gene Ontology	0.0488732	0.0655859	OSBPL1A
lipid binding	Gene Ontology	0.0491894	0.0655859	OSBPL1A
response to hypoxia	Gene Ontology	0.0520307	0.0673779	ITPR2
heparin binding	Gene Ontology	0.052976	0.068112	HSD17B12
mitochondrial outer membrane	Gene Ontology	0.0539205	0.0688347	SLC44A1
receptor complex	Gene Ontology	0.0667416	0.0811722	ITPR2
cell-cell signaling	Gene Ontology	0.0720104	0.0856415	TRHDE
brain development	Gene Ontology	0.074172	0.0872612	UGP2
extracellular matrix	Gene Ontology	0.0747887	0.0874154	HSD17B12
cellular response to DNA damage stimulus	Gene Ontology	0.0794021	0.0922089	WDR76
extracellular matrix organization	Gene Ontology	0.0806287	0.0930332	HSD17B12
response to drug	Gene Ontology	0.0891731	0.102237	PDE3A
endosome	Gene Ontology	0.0931152	0.106081	OSBPL1A
transmembrane transport	Gene Ontology	0.0940226	0.106441	SLC44A1
cadherin binding	Gene Ontology	0.09674	0.108833	SND1
enzyme binding	Gene Ontology	0.111106	0.124218	WDR76
proteolysis	Gene Ontology	0.134871	0.149857	TRHDE
viral process	Gene Ontology	0.141224	0.155953	SND1
negative regulation of apoptotic process	Gene Ontology	0.150103	0.164747	PDE3A
protein binding	Gene Ontology	0.165776	0.180846	HSD17B12, PDE3A, OSBPL1A, SND1, UGP2, WDR76
metal ion binding	Gene Ontology	0.174733	0.18947	PDE3A, UGP2
plasma membrane	Gene Ontology	0.190723	0.20481	ITPR2, SLC44A1, TRHDE
cytoplasm	Gene Ontology	0.191156	0.20481	UGP2, TRHDE, SND1
calcium ion binding	Gene Ontology	0.206983	0.220455	ITPR2
intracellular membrane-bounded organelle	Gene Ontology	0.232011	0.245659	OSBPL1A
zinc ion binding	Gene Ontology	0.240276	0.252923	TRHDE
nucleus	Gene Ontology	0.243643	0.254975	UGP2, SND1, WDR76
endoplasmic reticulum	Gene Ontology	0.289618	0.301337	ITPR2
G protein-coupled receptor signaling pathway	Gene Ontology	0.316668	0.327587	PDE3A
DNA binding	Gene Ontology	0.334397	0.343951	WDR76
nucleoplasm	Gene Ontology	0.341771	0.349539	ITPR2, SLC44A1
mitochondrion	Gene Ontology	0.345456	0.351312	SLC44A1
RNA binding	Gene Ontology	0.369237	0.373386	SND1
integral component of plasma membrane	Gene Ontology	0.37226	0.37434	TRHDE
identical protein binding	Gene Ontology	0.388442	0.388442	UGP2
