# Supplementary material for: Genomic Insights into Pig Domestication and Adaptation: An Integrated Approach Using Genome-Wide Selection Analysis and Multiple Public Datasets
Source: Animals (Basel). 2024 Nov 4;14(21):3159. doi: 10.3390/ani14213159 (PMC11545170; doi:10.3390/ani14213159)
Supplement: Supplementary file 1 [file animals-14-03159-s001.zip › Table S7 Comparison of observed heterozygosity between genome-wide genotypes and MHC II haplotypes in all populations.xlsx]

## Sheet: Table S7
Table S7 Comparison of observed heterozygosity between genome-wide genotypes and MHC II haplotypes in all populations
Abbriviation	Full name	Categories	Observed heterozygosity
			Wide genome	MHC II haplotypes
ARWB	Russia_WildBoar	Asian_Wild	0.341765	0.81818
CNWB	China_WildBoar	Asian_Wild	0.347739	1
KPWB	Korea_WildBoar	Asian_Wild	0.359659	0.6
THWB	Thailand_Mae_Sariang_WildBoar	Asian_Wild	0.440604	1
CNBM	China_Bamei	Asian_Domestic	0.367243	1
CNBX	China_Bamaxiang	Asian_Domestic	0.355134	1
CNCJ	China_Congjiangxiang	Asian_Domestic	0.389567	0.8125
CNDH	China_Guangdongdahuabai	Asian_Domestic	0.39878	0.75
CNDN	China_Diannanxiaoer	Asian_Domestic	0.318911	0.84615
CNDQ	China_DiqingZang	Asian_Domestic	0.357095	1
CNDS	China_Dongshan	Asian_Domestic	0.397135	1
CNEH	China_Erhualian	Asian_Domestic	0.339458	0.7
CNGS	China_GansuZang	Asian_Domestic	0.361778	0.95
CNGU	China_Guanling	Asian_Domestic	0.376805	1
CNGX	China_Ganxiliangtouwu	Asian_Domestic	0.412291	0.69231
CNHT	China_Hetaodaer	Asian_Domestic	0.395606	0.9375
CNJH	China_Jinhua	Asian_Domestic	0.352197	0.4
CNJQ	China_Jiangquhai	Asian_Domestic	0.391396	1
CNKL	China_Kele	Asian_Domestic	0.40916	1
CNLA	China_Leanhua	Asian_Domestic	0.344584	0.64706
CNLC	China_Lichahei	Asian_Domestic	0.402057	0.85714
CNLH	China_Laiwuhei	Asian_Domestic	0.336454	0.88889
CNLP	China_Leping_Spotted	Asian_Domestic	0.334901	0.95
CNLT	China_Lantang	Asian_Domestic	0.352654	0.9
CNLU	China_Luchuan	Asian_Domestic	0.355764	0.82353
CNLZ	China_LitangZang	Asian_Domestic	0.339144	0.875
CNMG	China_Mingguangxiaoer	Asian_Domestic	0.374226	1
CNML	China_MilinZang	Asian_Domestic	0.362156	0.875
CNMS	China_Meishan	Asian_Domestic	0.286613	0.7
CNMZ	China_Minzhu	Asian_Domestic	0.38438	0.95
CNNJ	China_Neijiang	Asian_Domestic	0.34746	0.875
CNRC	China_Rongchang	Asian_Domestic	0.330042	0.95
CNSZ	China_Shaziling	Asian_Domestic	0.422601	1
CNTC	China_Tongcheng	Asian_Domestic	0.359227	1
CNWN	China_Wannan_Spotted	Asian_Domestic	0.337687	0.66667
CNWZ	China_Wuzhishan	Asian_Domestic	0.366994	1
CNXI	China_Xiang	Asian_Domestic	0.358105	1
CNXZ	China_GongbujiangdaZang	Asian_Domestic	0.35846	0.85
CNZA	China_Zang	Asian_Domestic	0.365572	0.94737
KPKO	Korea_Local	Asian_Domestic	0.395312	1
THCD	Thailand_ChiangDao_ChiangMai	Asian_Domestic	0.376962	1
THJT	Thailand_JhomThong_ChiangMai	Asian_Domestic	0.371388	1
THOK	Thailand_Om_Koi_ChiangMai	Asian_Domestic	0.410798	0.83333
AUWB	Austria	European_Wild	0.485839	1
BUWB	Bulgaria	European_Wild	0.419105	1
CRWB	Croatia_WildBoar	European_Wild	0.352456	0.9375
ERWB	Russia_Wildboar_West	European_Wild	0.366765	0.8
FIWB	Finland_WildBoar	European_Wild	0.367404	1
FRWB	France	European_Wild	0.355489	0.82143
GEWB	Germany	European_Wild	0.327976	0.76923
GRWB	Greece_Samos_WildBoar	European_Wild	0.28982	0.6875
HUWB	Hungary	European_Wild	1	1
IBWB	Iberian_WildBoar	European_Wild	0.321595	0.70588
ITWB	Italy_WildBoar	European_Wild	0.306352	0.85294
LUWB	Luxembourg	European_Wild	0.429267	0.75
NEWB	NW_European_WildBoar	European_Wild	0.320456	0.8
PLWB	Poland_WildBoar	European_Wild	0.359886	1
POWB	Portugal	European_Wild	0.33942	0.54545
SAWB	Italy_Sardinia_WildBoar	European_Wild	0.266761	0.79661
SBWB	South_Balkan_WildBoar	European_Wild	0.328661	0.75
SEWB	Serbia	European_Wild	0.439455	1
SLWB	Slovenia	European_Wild	0.357212	0.9
SPWB	Spain	European_Wild	0.360785	1
SWWB	Sweden	European_Wild	0.434713	1
TSWB	The Netherlands	European_Wild	0.293227	0.53571
BYPS	Belorussian_Pork_Swine	European_Domestic	0.399297	0.9375
DEAS	Germany_Angler_Sattleschwein	European_Domestic	0.415117	0.9
DEBB	Germany_Bunte_Bentheimer	European_Domestic	0.384304	0.91667
ESCM	Spain_Chato_Murciano	European_Domestic	0.323509	0.75
ESIB	Spain_Iberian	European_Domestic	0.302985	0.8
ESMJ	Spain_Manchado_de_Jabugo	European_Domestic	0.384672	0.85714
HUMA	Hungary_Mangalica	European_Domestic	0.272813	0.4
ITCA	Italy_Calabrese	European_Domestic	0.432616	0.82609
ITCS	Italy_Cinta_Senese	European_Domestic	0.328776	0.77273
ITCT	Italy_Casertana	European_Domestic	0.360425	0.875
ITMR	Italy_Mora_Romagnola	European_Domestic	0.424294	0.64706
ITNS	Italy_Nera_Siciliana	European_Domestic	0.38121	0.88
PLPS	Poland_Pulawska_Spot	European_Domestic	0.423919	0.86667
PTBI	Portugal_Bisaro	European_Domestic	0.396613	0.78571
RUBR	Russia_Breitov	European_Domestic	0.388837	0.88889
RULV	Russia_Livni	European_Domestic	0.397568	0.875
RUMR	Russia_Murom	European_Domestic	0.41379	0.91667
RUMS	Russia_Minisibs	European_Domestic	0.382425	0.64286
RUUZ	Russia_Urzhum	European_Domestic	0.385129	0.77778
SARD	Sardinian free-ranging	European_Domestic	0.388716	0.875
SELI	Sweden_Linderoth	European_Domestic	0.382293	0.8
TRPR	Czech_Prestice	European_Domestic	0.396637	0.93333
UAMI	Ukraine_Mirgorod_Swine	European_Domestic	0.394826	0.92308
UAPL	Ukraine_Poltava_Swine	European_Domestic	0.398023	1
UAPS	Ukrainian_Pork_Swine	European_Domestic	0.413823	1
UARW	Ukraine_Red_White_Belted	European_Domestic	0.388432	0.84211
UASS	Ukrainian_Spotted_Steppe	European_Domestic	0.401917	1
UAWS	Ukrainian_White_Steppe	European_Domestic	0.370566	0.83333
UKBL	UK_British_Lop	European_Domestic	0.367095	0.7
UKBS	UK_British_Saddleback	European_Domestic	0.3583	0.95
UKGO	UK_Gloucester_Old_Spot	European_Domestic	0.357711	0.7
UKLB	UK_Large_Black	European_Domestic	0.349081	0.9
UKLE	UK_Leicoma	European_Domestic	0.405903	1
UKTA	UK_Tamworth	European_Domestic	0.347941	0.55
UKWE	UK_Welsh	European_Domestic	0.390345	0.8
ARFP	Argentina_FeralPig	American_Feral	0.386316	0.83333
USFP	USA_FeralPig	American_Feral	0.368396	0.85
ARCR	Argentina_Creole_Argentinian_MS	American_Domestic	0.40371	1
ARFO	Argentina_SemiFeral_Argentinian_FO	American_Domestic	0.373056	1
BRMO	Brazil_Moura	American_Domestic	0.404241	0.875
BRMT	Brazil_Monteiro	American_Domestic	0.318429	0.9
BRPU	Brazil_Piau	American_Domestic	0.377426	0.55556
CRCR	CostaRica_Creole	American_Domestic	0.322831	0.58333
CUCR	Cuba_Creole	American_Domestic	0.405483	1
CUEA	Cuba_CubaEastPig	American_Domestic	0.434176	1
GTCR	Guatemala_Creole_Guatemala	American_Domestic	0.367339	0.92857
MXCU	Mexico_Cuino	American_Domestic	0.50001	1
MXHL	Mexico_Pelon_hairless	American_Domestic	0.367786	0.77778
PECR	Peru_Creole_Peru	American_Domestic	0.361407	0.875
USGI	USA_Guinea_hog	American_Domestic	0.390589	0.8
USMU	USA_Mulefoot	American_Domestic	0.365153	0.8
USOS	USA_Ossabaw	American_Domestic	0.421549	0.66667
USSP	USA_Spot	American_Domestic	0.384398	0.66667
USYU	USA_YucatanMinipig	American_Domestic	0.368264	0.7
TNWB	Tunisia_WildBoar	African_Feral	0.370752	0.71429
KEDP	Kenya	African_Domestic	0.39631	1
AUFP	Australian_FeralPig	Oceania_Feral	0.333446	0.8
BERK	Berkshire	Commercial	0.298577	0.7
DUR	Duroc	Commercial	0.317126	0.58427
HAMP	Hampshire	Commercial	0.323084	0.8
LDR	Landrace	Commercial	0.33724	0.89231
LW	LargeWhite	Commercial	0.328226	0.84762
PIT	Pietrain	Commercial	0.357726	0.91176
YORK	Yorkshire	Commercial	0.380369	1
