# Supplementary material for: Genomic Insights into Pig Domestication and Adaptation: An Integrated Approach Using Genome-Wide Selection Analysis and Multiple Public Datasets
Source: Animals (Basel). 2024 Nov 4;14(21):3159. doi: 10.3390/ani14213159 (PMC11545170; doi:10.3390/ani14213159)
Supplement: Supplementary file 1 [file animals-14-03159-s001.zip › Table S8 Comparison of mean FST between genome-wide genotypes and MHC II haplotypes in all populations.xlsx]

## Sheet: Table S8
Table S8 Comparison of mean FST between genome-wide genotypes and MHC II haplotypes in all populations
Abbriviation	Full name	Categories	Mean FST
			Wide genome	MHC II haplotypes
ARWB	Russia_WildBoar	Asian_Wild	0.273537	0.0685951
CNWB	China_WildBoar	Asian_Wild	0.214173	0.0650255
KPWB	Korea_WildBoar	Asian_Wild	0.298299	0.110732
THWB	Thailand_Mae_Sariang_WildBoar	Asian_Wild	0.290758	0.0926941
CNBM	China_Bamei	Asian_Domestic	0.262334	0.106045
CNBX	China_Bamaxiang	Asian_Domestic	0.271042	0.0782817
CNCJ	China_Congjiangxiang	Asian_Domestic	0.317367	0.193959
CNDH	China_Guangdongdahuabai	Asian_Domestic	0.317743	0.161069
CNDN	China_Diannanxiaoer	Asian_Domestic	0.284255	0.116917
CNDQ	China_DiqingZang	Asian_Domestic	0.233118	0.0761118
CNDS	China_Dongshan	Asian_Domestic	0.317224	0.150454
CNEH	China_Erhualian	Asian_Domestic	0.292255	0.14289
CNGS	China_GansuZang	Asian_Domestic	0.270218	0.0946365
CNGU	China_Guanling	Asian_Domestic	0.222135	0.123397
CNGX	China_Ganxiliangtouwu	Asian_Domestic	0.333357	0.195099
CNHT	China_Hetaodaer	Asian_Domestic	0.233544	0.153926
CNJH	China_Jinhua	Asian_Domestic	0.363388	0.376969
CNJQ	China_Jiangquhai	Asian_Domestic	0.29596	0.13936
CNKL	China_Kele	Asian_Domestic	0.190432	0.0866737
CNLA	China_Leanhua	Asian_Domestic	0.268597	0.232237
CNLC	China_Lichahei	Asian_Domestic	0.174708	0.0847544
CNLH	China_Laiwuhei	Asian_Domestic	0.292881	0.14819
CNLP	China_Leping_Spotted	Asian_Domestic	0.264268	0.108459
CNLT	China_Lantang	Asian_Domestic	0.32521	0.117109
CNLU	China_Luchuan	Asian_Domestic	0.324257	0.203054
CNLZ	China_LitangZang	Asian_Domestic	0.250062	0.083178
CNMG	China_Mingguangxiaoer	Asian_Domestic	0.211449	0.085514
CNML	China_MilinZang	Asian_Domestic	0.208495	0.0846443
CNMS	China_Meishan	Asian_Domestic	0.321333	0.163573
CNMZ	China_Minzhu	Asian_Domestic	0.276969	0.0983229
CNNJ	China_Neijiang	Asian_Domestic	0.282072	0.0948198
CNRC	China_Rongchang	Asian_Domestic	0.258882	0.0778439
CNSZ	China_Shaziling	Asian_Domestic	0.268358	0.104597
CNTC	China_Tongcheng	Asian_Domestic	0.241275	0.0742838
CNWN	China_Wannan_Spotted	Asian_Domestic	0.299079	0.142966
CNWZ	China_Wuzhishan	Asian_Domestic	0.226085	0.0764698
CNXI	China_Xiang	Asian_Domestic	0.300424	0.108801
CNXZ	China_GongbujiangdaZang	Asian_Domestic	0.269684	0.095682
CNZA	China_Zang	Asian_Domestic	0.190132	0.0775602
KPKO	Korea_Local	Asian_Domestic	0.33286	0.218378
THCD	Thailand_ChiangDao_ChiangMai	Asian_Domestic	0.21575	0.187232
THJT	Thailand_JhomThong_ChiangMai	Asian_Domestic	0.21577	0.0797241
THOK	Thailand_Om_Koi_ChiangMai	Asian_Domestic	0.277181	0.254428
AUWB	Austria	European_Wild	0.235928	0.14653
BUWB	Bulgaria	European_Wild	0.235532	0.102369
CRWB	Croatia_WildBoar	European_Wild	0.25205	0.11174
ERWB	Russia_Wildboar_West	European_Wild	0.199888	0.103386
FIWB	Finland_WildBoar	European_Wild	0.238804	0.139661
FRWB	France	European_Wild	0.231642	0.11603
GEWB	Germany	European_Wild	0.282083	0.147061
GRWB	Greece_Samos_WildBoar	European_Wild	0.232307	0.0934264
HUWB	Hungary	European_Wild	0.236608	0.105916
IBWB	Iberian_WildBoar	European_Wild	0.234915	0.086388
ITWB	Italy_WildBoar	European_Wild	0.244795	0.0888711
LUWB	Luxembourg	European_Wild	0.242523	0.138232
NEWB	NW_European_WildBoar	European_Wild	0.237503	0.119138
PLWB	Poland_WildBoar	European_Wild	0.22206	0.100885
POWB	Portugal	European_Wild	0.25724	0.106958
SAWB	Italy_Sardinia_WildBoar	European_Wild	0.267044	0.0874983
SBWB	South_Balkan_WildBoar	European_Wild	0.222436	0.0959573
SEWB	Serbia	European_Wild	0.235264	0.0909502
SLWB	Slovenia	European_Wild	0.228085	0.104289
SPWB	Spain	European_Wild	0.234155	0.078127
SWWB	Sweden	European_Wild	0.263612	0.14231
TSWB	The Netherlands	European_Wild	0.236977	0.145683
BYPS	Belorussian_Pork_Swine	European_Domestic	0.174359	0.0854759
DEAS	Germany_Angler_Sattleschwein	European_Domestic	0.209516	0.131989
DEBB	Germany_Bunte_Bentheimer	European_Domestic	0.241738	0.158034
ESCM	Spain_Chato_Murciano	European_Domestic	0.252207	0.12592
ESIB	Spain_Iberian	European_Domestic	0.221685	0.080343
ESMJ	Spain_Manchado_de_Jabugo	European_Domestic	0.238036	0.185091
HUMA	Hungary_Mangalica	European_Domestic	0.304929	0.237932
ITCA	Italy_Calabrese	European_Domestic	0.277533	0.223825
ITCS	Italy_Cinta_Senese	European_Domestic	0.307528	0.154213
ITCT	Italy_Casertana	European_Domestic	0.232977	0.164866
ITMR	Italy_Mora_Romagnola	European_Domestic	0.444293	0.338305
ITNS	Italy_Nera_Siciliana	European_Domestic	0.20488	0.168482
PLPS	Poland_Pulawska_Spot	European_Domestic	0.222704	0.141695
PTBI	Portugal_Bisaro	European_Domestic	0.199326	0.108647
RUBR	Russia_Breitov	European_Domestic	0.168831	0.0961438
RULV	Russia_Livni	European_Domestic	0.168905	0.113388
RUMR	Russia_Murom	European_Domestic	0.17861	0.0825092
RUMS	Russia_Minisibs	European_Domestic	0.273256	0.192282
RUUZ	Russia_Urzhum	European_Domestic	0.256805	0.141015
SARD	Sardinian free-ranging	European_Domestic	0.155855	0.0951176
SELI	Sweden_Linderoth	European_Domestic	0.257178	0.144885
TRPR	Czech_Prestice	European_Domestic	0.178311	0.126052
UAMI	Ukraine_Mirgorod_Swine	European_Domestic	0.197084	0.115271
UAPL	Ukraine_Poltava_Swine	European_Domestic	0.186104	0.13279
UAPS	Ukrainian_Pork_Swine	European_Domestic	0.182377	0.0885962
UARW	Ukraine_Red_White_Belted	European_Domestic	0.182558	0.105863
UASS	Ukrainian_Spotted_Steppe	European_Domestic	0.219838	0.0965285
UAWS	Ukrainian_White_Steppe	European_Domestic	0.21107	0.124977
UKBL	UK_British_Lop	European_Domestic	0.246452	0.179395
UKBS	UK_British_Saddleback	European_Domestic	0.206113	0.120291
UKGO	UK_Gloucester_Old_Spot	European_Domestic	0.322876	0.12348
UKLB	UK_Large_Black	European_Domestic	0.268284	0.173841
UKLE	UK_Leicoma	European_Domestic	0.234367	0.126731
UKTA	UK_Tamworth	European_Domestic	0.342443	0.328335
UKWE	UK_Welsh	European_Domestic	0.221201	0.174641
ARFP	Argentina_FeralPig	American_Feral	0.207649	0.125212
USFP	USA_FeralPig	American_Feral	0.145351	0.0668088
ARCR	Argentina_Creole_Argentinian_MS	American_Domestic	0.169976	0.0741448
ARFO	Argentina_SemiFeral_Argentinian_FO	American_Domestic	0.185999	0.0758295
BRMO	Brazil_Moura	American_Domestic	0.241518	0.124394
BRMT	Brazil_Monteiro	American_Domestic	0.233277	0.0774677
BRPU	Brazil_Piau	American_Domestic	0.265208	0.246951
CRCR	CostaRica_Creole	American_Domestic	0.182138	0.123165
CUCR	Cuba_Creole	American_Domestic	0.195068	0.08642
CUEA	Cuba_CubaEastPig	American_Domestic	0.164387	0.0707093
GTCR	Guatemala_Creole_Guatemala	American_Domestic	0.198225	0.114068
MXCU	Mexico_Cuino	American_Domestic	0.267362	0.113828
MXHL	Mexico_Pelon_hairless	American_Domestic	0.182885	0.154614
PECR	Peru_Creole_Peru	American_Domestic	0.19485	0.118211
USGI	USA_Guinea_hog	American_Domestic	0.290418	0.151047
USMU	USA_Mulefoot	American_Domestic	0.326147	0.209669
USOS	USA_Ossabaw	American_Domestic	0.260588	0.170486
USSP	USA_Spot	American_Domestic	0.219435	0.11314
USYU	USA_YucatanMinipig	American_Domestic	0.315818	0.19841
TNWB	Tunisia_WildBoar	African_Feral	0.296658	0.122442
KEDP	Kenya	African_Domestic	0.190801	0.0881155
AUFP	Australian_FeralPig	Oceania_Feral	0.197535	0.126805
BERK	Berkshire	Commercial	0.253451	0.152883
DUR	Duroc	Commercial	0.25208	0.257559
HAMP	Hampshire	Commercial	0.244704	0.121042
LDR	Landrace	Commercial	0.177043	0.096207
LW	LargeWhite	Commercial	0.168486	0.0785329
PIT	Pietrain	Commercial	0.199884	0.0950946
YORK	Yorkshire	Commercial	0.261415	0.111144
